# Supplementary material for: Pan-genome Analyses of the Species Salmonella enterica, and Identification of Genomic Markers Predictive for Species, Subspecies, and Serovar
Source: Front Microbiol. 2017 Jul 31;8:1345. doi: 10.3389/fmicb.2017.01345 (PMC5534482; doi:10.3389/fmicb.2017.01345)
Supplement: Supplementary file 1 [file Data_Sheet_1.CSV]

# Detailed Materials and Methods
## Salmonella analyses
### Download of the _Salmonella genomes_
The master assembly summary file was downloaded from:
ftp://ftp.ncbi.nlm.nih.gov/genomes/genbank/bacteria/Salmonella_enterica/assembly_summary.txt
using the command:
wget ftp.ncbi.nlm.nih.gov/genomes/genbank/bacteria/Salmonella_enterica/assembly_summary.txt
All closed	complete genomes	and their file paths were identified using the commands suggested on the NCBI website:
grep 'Complete Genome' assembly_summary.txt > closed_senterica.txt
cut -f 20 closed_senterica.txt | sed -e 's/\(.*\)\(GCA_.*\)/ftp:\/\/ftp.ncbi.nlm.nih.gov\/genomes\/all\/\2\/\2_genomic.fna.gz/' > closed_senterica_files.txt
The 211 genomes thus identified were downloaded using the following command:
wget -v --ftp-user=anonymous --ftp-password=chadlaing@inoutbox.com -i closed_senterica_files.txt
### Panseq analyses of the closed genomes
In order to use the GenBank accession as the strain name for subsequent analyses	the following script was run:
perl src/single_file_check.pl data/senterica_complete/genomes/
The fasta files with modified headers from this process were used in all further analyses.
In order to determine a "core" set of genomic regions present in the closed _Salmonella enterica_ genomes	Panseq was run with the following settings:
queryDirectory /home/chad/workspace/fronvite/data/senterica_complete/genomes/
baseDirectory /home/chad/workspace/fronvite/analyses/seneterica_panseq/
numberOfCores 3
mummerDirectory /usr/bin/
blastDirectory /usr/bin/
muscleExecutable /usr/bin/muscle
fragmentationSize 1000
percentIdentityCutoff 90
coreGenomeThreshold 190
runMode pan
overwrite 1
nameOrId name
minimumNovelRegionSize 1000
To establish a pool of regions representative of the species	we selected a "core" to be 90% of the initial population (190 / 211).
Panseq was run with the following command:
perl ~/workspace/Panseq/lib/panseq.pl senterica.batch
We submitted the entire potential core to the online NCBI blast website.
We split the coreGenomeFragments.fasta file into two parts	as all together were exceeding the memory usage of the NCBI server. The two _S. enterica_ potential core files were created as follows:
head -3832 coreGenomeFragments.fasta > senterica_core1.fasta
tail -3832 coreGenomeFragments.fasta > senterica_core2.fasta
Megablast was used	searching across bacteria (taxid:2)	and excluding Salmonella (taxid:590). The results files for these two searches are `0CWKWMSB013-Alignment-HitTable.csv` and `0D02XD14013-Alignment-HitTable.csv` respectively.
The two `.csv` files were combined into a single results file:
cat 0CWKWMSB013-Alignment-HitTable.csv >> combined_blast.csv
cat 0D02XD14013-Alignment-HitTable.csv >> combined_blast.csv
We removed any core genomic fragments that had identity to any non-_Salmonella_ bacterial species with the following command:
perl src/senterica_specific.pl analyses/senterica_panseq/coreGenomeFragments.fasta analyses/combined_blast.csv > analyses/only_salmonella_megablast.fasta
To further identify matches	we submitted the `only_salmonella_megablast.fasta` to a more exhaustive blast search.
Blastn was used	searching across bacteria (taxid:2)	and excluding Salmonella (taxid:590)	with a word size 11	evalue of 0.001	and filtering and masking turned off. The 1482 regions were split into two separate files to reduce the load on the BLAST servers before submission:
head -100 panGenome.fasta > panGenome_1.fasta | 4KHRCYSS015-Alignment-HitTable.csv
head -200 panGenome.fasta | tail -100 > panGenome_2.fasta | 4KJ2ZMM1014-Alignment-HitTable.csv
head -300 panGenome.fasta | tail -100 > panGenome_3.fasta | 4KJDRA4N015-Alignment-HitTable.csv
head -400 panGenome.fasta | tail -100 > panGenome_4.fasta | 4KJB4JS4014-Alignment-HitTable.csv
head -600 panGenome.fasta | tail -200 > panGenome_5.fasta | 4KMET4B6015-Alignment-HitTable.csv
head -800 panGenome.fasta | tail -200 > panGenome_6.fasta | 4KN6FUWJ015-Alignment-HitTable.csv
head -1000 panGenome.fasta | tail -200 > panGenome_7.fasta | 4KN8UMN9014-Alignment-HitTable.csv
head -1200 panGenome.fasta | tail -200 > panGenome_8.fasta | 4KNTGF9B014-Alignment-HitTable.csv
head -1400 panGenome.fasta | tail -200 > panGenome_9.fasta | 4KNV4YZ8014-Alignment-HitTable.csv
head -1600 panGenome.fasta | tail -200 > panGenome_10.fasta | 4KP6V9MU014-Alignment-HitTable.csv
head -1800 panGenome.fasta | tail -200 > panGenome_11.fasta | 4KP87TVV015-Alignment-HitTable.csv
head -2000 panGenome.fasta | tail -200 > panGenome_12.fasta | 4KPW77AE015-Alignment-HitTable.csv
head -2200 panGenome.fasta | tail -200 > panGenome_13.fasta | 4KPXSX9K014-Alignment-HitTable.csv
head -2400 panGenome.fasta | tail -200 > panGenome_14.fasta | 4KR7S5Y2014-Alignment-HitTable.csv
head -2600 panGenome.fasta | tail -200 > panGenome_15.fasta | 4KR919NP015-Alignment-HitTable.csv
head -2800 panGenome.fasta | tail -200 > panGenome_16.fasta | 4KRXUY5A015-Alignment-HitTable.csv
tail -164 panGenome.fasta > panGenome_17.fasta | 4KRYBEKV015-Alignment-HitTable.csv
All the blast .csv files were combines into a single file for subsequent analyses with:
cat analyses/panseq_species_specific/*Alignment-HitTable.csv >> analyses/panseq_species_specific/all_allignment_hit_table.csv
And then sorted to remove any newlines between files
cat analyses/panseq_species_specific/all_allignment_hit_table.csv | sort | tac > analyses/panseq_species_specific/sorted_all_alignment_hit_table.csv
Once again	we removed any core genomic fragments that had identity to any non-_Salmonella_ bacterial species with the following command:
perl src/senterica_specific.pl analyses/panseq_species_specific/panGenome.fasta analyses/panseq_species_specific/sorted_all_alignment_hit_table.csv > analyses/only_salmonella_blastn.fasta
The `analyses/only_salmonella_blastn.fasta` file was searched against GenBank using taxid:54736 to identify any _Salmonella_ specific regions that were present among _S. enterica_ and _S. bongori_. The results were found in:
analyses/405_species_specific_regions/8FGYTCRX014-Alignment-HitTable.csv
To remove any core genomic fragments that had identity to _Salmonella bongori_	the following was run:
perl src/senterica_specific.pl analyses/only_salmonella_blastn.fasta analyses/405_species_specific_regions/8FGYTCRX014-Alignment-HitTable.csv > analyses/405_species_specific_regions/only_salmonella_enterica_blastn.fasta
To get the binary presence / absence data for the set of _S. enterica_ specific regions	the following was run:
head -1 analyses/panseq_spcies_specific/binary_table.txt > analyses/senterica_species_specific_binary_table.txt
grep '>' analyses/only_salmonella_blastn.fasta | cut -d '|' -f 2 | xargs -I idxs grep idxs analyses/panseq_species_specific/binary_table.txt >> analyses/senterica_species_specific_binary_table.txt
A Figure based on the binary presence / absence data for the _S. enterica_ species specific regions was created using the following R script:
R --vanilla < src/senterica_core_distribution.R
This R script produces an outputfile	"core_output_R.txt"	which summarizes the number of _S. enterica_ specific regions found in each of the 4939 genomes. Counts of the number of genomes containing at least a given number of species-specific regions were computed as follows:
cat core_output_R.txt | cut -f 3 -d " " | awk '$1>400' | wc
All _S. enterica_ genomes were downloaded with the following:
cut -f 20 data/senterica_complete/assembly_summary.txt | sed -e 's/\(.*\)\(GCA_.*\)/ftp:\/\/ftp.ncbi.nlm.nih.gov\/genomes\/all\/\2\/\2_genomic.fna.gz/' > data/all_senterica_files.txt
### Salmonella specific regions across S. enterica
The _S. enterica_ specific regions were screened against all assembled _S. enterica_ genomes from GenBank	using Panseq with the following settings:
queryFile /home/chad/workspace/fronvite/analyses/only_salmonella_megablast.fasta
queryDirectory /home/chad/workspace/fronvite/data/all_senterica/
baseDirectory /home/chad/workspace/fronvite/analyses/seneterica_specific_all_assemblies/
numberOfCores 3
mummerDirectory /usr/bin/
blastDirectory /usr/bin/
muscleExecutable /usr/bin/muscle
fragmentationSize 0
percentIdentityCutoff 90
coreGenomeThreshold 1000
runMode pan
overwrite 1
nameOrId name
minimumNovelRegionSize 0
### Salmonella enterica pan-genome analyses
The pan-genome of all _S. enterica_ was determined using Panseq with the following settings:
queryDirectory /home/chad/workspace/fronvite/data/all_senterica/
baseDirectory /home/chad/workspace/fronvite/analyses/panseq_all_senterica/
numberOfCores 22
mummerDirectory /usr/bin/
blastDirectory /usr/bin/
muscleExecutable /usr/bin/muscle
fragmentationSize 0
percentIdentityCutoff 90
coreGenomeThreshold 10000
runMode pan
overwrite 1
nameOrId name
minimumNovelRegionSize 0
To avoid computing SNP alignments	the core was set at 10000 genomes. Following the calculation of the pan-genome	the pan-genome fragments were analyzed for potential paralogs using cd-hit with the following settings:
cd-hit-est -i pangenome_fragments.fasta -o senterica_90.fasta -c 0.90 -n 8 -d 0 -M 90000 -T 22
The set of 31484 initial pan-genome fragments was reduced to 31230	which were used in the following Panseq run to identify the distribution of the Pan-genome.
queryFile /home/chad/workspace/fronvite/analyses/senterica_90.fasta
queryDirectory /home/chad/workspace/fronvite/data/all_senterica/
baseDirectory /home/chad/workspace/fronvite/analyses/panseq_cdhit_senterica/
numberOfCores 22
mummerDirectory /usr/bin/
blastDirectory /usr/bin/
muscleExecutable /usr/bin/muscle
fragmentationSize 0
percentIdentityCutoff 90
coreGenomeThreshold 10000
runMode pan
overwrite 1
nameOrId name
minimumNovelRegionSize 0
perl ~/panseq/lib/panseq.pl panseq_cdhit_senterica.batch
The binary.phylip file was used to create a maximum likelihood tree with RAxML:
/usr/bin/raxmlHPC-PTHREADS-SSE3 -T 22 -m BINGAMMA -s binary.phylip -n senterica_tree -p 17
## _S. enterica_ core-genome phylogeny
queryFile /home/chad/analyses/fronvite/senterica_90.fasta
queryDirectory /home/chad/analyses/senterica_full/
baseDirectory /home/chad/analyses/panseq_cdhit_senterica_core/
numberOfCores 12
mummerDirectory /usr/bin/
blastDirectory /usr/bin/
muscleExecutable /usr/bin/muscle
fragmentationSize 0
percentIdentityCutoff 90
coreGenomeThreshold 4501
runMode pan
overwrite 1
nameOrId name
minimumNovelRegionSize 1000
/usr/bin/raxmlHPC-PTHREADS-SSE3 -T 22 -m GTRGAMMA -s snp.phylip -n senterica_cor
e -p 17 --no-bfgs
## Converting the binary pan-genome tree from ID to name
perl src/convert_phylip_conversion.pl analyses/panseq_cdhit_senterica/phylip_name_conversion.txt > analyses/panseq_cdhit_senterica/phylip_name_conversion_fix.txt
perl ~/workspace/Panseq/lib/treeNumberToName.pl analyses/panseq_cdhit_senterica/RAxML_bestTree.senterica_tree analyses/panseq_cdhit_senterica/phylip_name_conversion_fix.txt > analyses/panseq_cdhit_senterica/raxml_best_tree_with_names.tre
## Generating a binary presence / absence file of the 405 specific regions
perl src/species_specific_binary_regions.pl analyses/405_species_specific_regions/only_salmonella_blastn.fasta analyses/panseq_cdhit_senterica/binary_table_fixed_headers.txt > analyses/405_species_specific_regions/405_binary_table.txt
## Generating a heatmap from the core SNP tree and species specific data
The `analyses/subspecies_tree_matrix.png` file was generated with:
R --vanilla < src/subspecies_tree_matrix.R
## Generating a heatmap from the core SNP tree and species specific data	showing the top ten serovars
R --vanilla < src/serovar_tree_matrix.R
Generated the output file serovar_tree_matrix.png	which was copied to the `analyses` folder.
## Average number of species-specific regions for a serovar
Computed via:
perl src/serovar_most_least.pl analyses/metadata_all_quality.txt > analyses/serovar_most_least_10.txt
## Converting the core SNP tree from ID to name
The original `phylip_name_conversion.txt` file listed the entire filename	rather than the accession number. To fix this	the `phylip_name_conversion.txt` file was converted to the same format	using:
perl src/convert_phylip_conversion.pl analyses/panseq_cdhit_senterica_core/phylip_name_conversion.txt > analyses/panseq_cdhit_senterica_core/phylip_name_conversion_fix.txt
perl ~/workspace/Panseq/lib/treeNumberToName.pl analyses/panseq_cdhit_senterica_core/RAxML_bestTree.senterica_core analyses/panseq_cdhit_senterica_core/phylip_name_conversion_fix.txt > analyses/panseq_cdhit_senterica_core/raxml_best_tree_with_names.tre
## Removing bad data from the analyses
Using the initial 4939 genomes	the core phylogenetic tree showed an outgroup with two genomes that far exceeded the genetic distance of any of the _S. enterica_ subspecies (Supplementary Figure 1). This tree `analyses/core_tree_with_bad_data.png` was generated with:
R --vanilla < src/core_tree_with_bad_data.R
A blastn search of the GenBank nr database revealed these two geneomes (GCA_001570325 and GCA_001570345) to be _Citrobacter_ contamination. These two genomes were removed from subsequent analyses.
### Generating contig counts for each genome
ls data/all_senterica/* | sort | xargs grep -c '>' > analyses/genome_contig_counts.txt
### Adding contig counts to the core region counts
perl src/add_contig_counts.pl analyses/genome_contig_counts.txt analyses/core_output_R.txt > analyses/genome_contig_core_counts.txt
### Creating a single metadata file form the core	contig	and species
perl src/combine_contig_counts_with_metadata.pl analyses/genome_contig_core_counts.txt analyses/metadata_final.csv > analyses/metadata_all.txt
A plot of No. Contigs vs. No. Core Regions 'analyses/core_vs_contigs.png' was created from the above with:
R --vanilla < src/plot_contigs_core.R
### Adding quality to the metadata file	and creating a list of those below the quality threshold
perl src/add_quality_to_metadata.pl analyses/metadata_all.txt analyses/poor_quality.txt > analyses/metadata_all_quality.txt
### Removing the poor quality columns from tab-delimited data
This is a naive and slow approach	could have used `cut -f- ...` but this works.
perl src/remove_poor_quality_columns.pl analyses/poor_quality.txt analyses/panseq_cdhit_senterica/binary_table_fixed_headers.txt > analyses/panseq_cdhit_senterica/binary_table_fixed_headers_bad_removed.txt
Testing that all poor quality columns have been removed:
head -n 1 analyses/panseq_cdhit_senterica/binary_table_fixed_headers_bad_removed.txt | grep -f analyses/poor_quality.txt
### Identify which "species-specific region" was found in the _Citrobacter_ strains
perl src/get_columns.pl analyses/panseq_cdhit_senterica/binary_table_fixed_headers.txt GCA_001570325
4465
perl src/get_columns.pl analyses/panseq_cdhit_senterica/binary_table_fixed_headers.txt GCA_001570345
4466
cut -f1	4465	4466 analyses/405_species_specific_regions/405_binary_table.txt > analyses/405_species_specific_regions/citrobacter_binary_table.txt
Identified >lcl|GCA_000006945_2_ASM694v2_genomic_fna|AE006468.2_Salmonella_enterica_subsp._enterica_serovar_Typhimurium_str._LT2__complete_genome__3630001..3631000_ as being the "species specific" region with identity to _Citrobacter_. The downloaded file `8FAXYYG6014-Alignment.xml` containes the BLAST result of this region against all non _Salmonella_ in GenBank.
## Remove bad data from the species-specific binary table
perl src/remove_poor_quality_columns.pl analyses/poor_quality.txt analyses/405_species_specific_regions/405_binary_table.txt > analyses/405_species_specific_regions/405_binary_table_bad_removed.txt
## Sub-species specific and species-specific marker identification
Identification of all most biased species-specific markers:
feht --info=analyses/metadata_all_quality.txt --datafile=analyses/405_species_specific_regions/405_binary_table_bad_removed.txt --mode="binary" --one="subspecies houtenae" > analyses/subspecies_houtenae_species_specific.txt
feht --info=analyses/metadata_all_quality.txt --datafile=analyses/405_species_specific_regions/405_binary_table_bad_removed.txt --mode="binary" --one="subspecies salamae" > analyses/subspecies_salamae_species_specific.txt
feht --info=analyses/metadata_all_quality.txt --datafile=analyses/405_species_specific_regions/405_binary_table_bad_removed.txt --mode="binary" --one="subspecies arizonae" > analyses/subspecies_arizonae_species_specific.txt
feht --info=analyses/metadata_all_quality.txt --datafile=analyses/405_species_specific_regions/405_binary_table_bad_removed.txt --mode="binary" --one="subspecies diarizonae" > analyses/subspecies_diarizonae_species_specific.txt
feht --info=analyses/metadata_all_quality.txt --datafile=analyses/405_species_specific_regions/405_binary_table_bad_removed.txt --mode="binary" --one="subspecies enterica" > analyses/subspecies_enterica_species_specific.txt
feht --info=analyses/metadata_all_quality.txt --datafile=analyses/405_species_specific_regions/405_binary_table_bad_removed.txt --mode="binary" --one="subspecies indica" > analyses/subspecies_indica_species_specific.txt
### Identification of any perfectly present / absent markers from the species-specific set
perl src/perfect_group_markers.pl analyses/subspecies_houtenae_species_specific.txt > analyses/perfect_subspecies_houtenae_species_specific.txt
perl src/perfect_group_markers.pl analyses/subspecies_salamae_species_specific.txt > analyses/perfect_subspecies_salamae_species_specific.txt
perl src/perfect_group_markers.pl analyses/subspecies_arizonae_species_specific.txt > analyses/perfect_subspecies_arizonae_species_specific.txt
perl src/perfect_group_markers.pl analyses/subspecies_diarizonae_species_specific.txt > analyses/perfect_subspecies_diarizonae_species_specific.txt
perl src/perfect_group_markers.pl analyses/subspecies_enterica_species_specific.txt > analyses/perfect_subspecies_enterica_species_specific.txt
perl src/perfect_group_markers.pl analyses/subspecies_indica_species_specific.txt > analyses/perfect_subspecies_indica_species_specific.txt
## Identification of the minimum marker set for species-specific identification
perl src/smallest_marker_set.pl analyses/405_species_specific_regions/405_binary_table_bad_removed.txt > analyses/minimum_species_specific_markers.txt
## Identification of subspecies-specific markers within the pan-genome
feht --info=analyses/metadata_all_quality.txt --datafile=analyses/panseq_cdhit_senterica/binary_table_fixed_headers_bad_removed.txt --mode="binary" --one="subspecies houtenae" > analyses/subspecies_houtenae_pan.txt
feht --info=analyses/metadata_all_quality.txt --datafile=analyses/panseq_cdhit_senterica/binary_table_fixed_headers_bad_removed.txt --mode="binary" --one="subspecies arizonae" > analyses/subspecies_arizonae_pan.txt
feht --info=analyses/metadata_all_quality.txt --datafile=analyses/panseq_cdhit_senterica/binary_table_fixed_headers_bad_removed.txt --mode="binary" --one="subspecies diarizonae" > analyses/subspecies_diarizonae_pan.txt
feht --info=analyses/metadata_all_quality.txt --datafile=analyses/panseq_cdhit_senterica/binary_table_fixed_headers_bad_removed.txt --mode="binary" --one="subspecies salamae" > analyses/subspecies_salamae_pan.txt
feht --info=analyses/metadata_all_quality.txt --datafile=analyses/panseq_cdhit_senterica/binary_table_fixed_headers_bad_removed.txt --mode="binary" --one="subspecies enterica" > analyses/subspecies_enterica_pan.txt
feht --info=analyses/metadata_all_quality.txt --datafile=analyses/panseq_cdhit_senterica/binary_table_fixed_headers_bad_removed.txt --mode="binary" --one="subspecies indica" > analyses/subspecies_indica_pan.txt
### Identification of any perfectly present / absent markers from the species-specific set
perl src/perfect_group_markers.pl analyses/subspecies_houtenae_pan.txt > analyses/perfect_subspecies_houtenae_pan.txt
perl src/perfect_group_markers.pl analyses/subspecies_salamae_pan.txt > analyses/perfect_subspecies_salamae_pan.txt
perl src/perfect_group_markers.pl analyses/subspecies_arizonae_pan.txt > analyses/perfect_subspecies_arizonae_pan.txt
perl src/perfect_group_markers.pl analyses/subspecies_diarizonae_pan.txt > analyses/perfect_subspecies_diarizonae_pan.txt
perl src/perfect_group_markers.pl analyses/subspecies_enterica_pan.txt > analyses/perfect_subspecies_enterica_pan.txt
perl src/perfect_group_markers.pl analyses/subspecies_indica_pan.txt > analyses/perfect_subspecies_indica_pan.txt
Counting the number of each subspecies specific regions:
wc analyses/perfect_*_pan.txt
The number 3 was subtracted from each count	to account for the 3 header lines
### Identification of any perfectly present / absent markers from the pan-genome within serovars of enterica
feht --info=analyses/metadata_all_quality.txt --datafile=analyses/panseq_cdhit_senterica/binary_table_fixed_headers_bad_removed.txt --mode="binary" --one="serovar Typhi" > analyses/serovar_Typhi_pan.txt
feht --info=analyses/metadata_all_quality.txt --datafile=analyses/panseq_cdhit_senterica/binary_table_fixed_headers_bad_removed.txt --mode="binary" --one="serovar Typhimurium" > analyses/serovar_Typhimurium_pan.txt
feht --info=analyses/metadata_all_quality.txt --datafile=analyses/panseq_cdhit_senterica/binary_table_fixed_headers_bad_removed.txt --mode="binary" --one="serovar Enteritidis" > analyses/serovar_Enteritidis_pan.txt
feht --info=analyses/metadata_all_quality.txt --datafile=analyses/panseq_cdhit_senterica/binary_table_fixed_headers_bad_removed.txt --mode="binary" --one="serovar Heidelberg" > analyses/serovar_Heidelberg_pan.txt
feht --info=analyses/metadata_all_quality.txt --datafile=analyses/panseq_cdhit_senterica/binary_table_fixed_headers_bad_removed.txt --mode="binary" --one="serovar Paratyphi" > analyses/serovar_Paratyphi_pan.txt
feht --info=analyses/metadata_all_quality.txt --datafile=analyses/panseq_cdhit_senterica/binary_table_fixed_headers_bad_removed.txt --mode="binary" --one="serovar Kentucky" > analyses/serovar_Kentucky_pan.txt
feht --info=analyses/metadata_all_quality.txt --datafile=analyses/panseq_cdhit_senterica/binary_table_fixed_headers_bad_removed.txt --mode="binary" --one="serovar Agona" > analyses/serovar_Agona_pan.txt
feht --info=analyses/metadata_all_quality.txt --datafile=analyses/panseq_cdhit_senterica/binary_table_fixed_headers_bad_removed.txt --mode="binary" --one="serovar Weltevreden" > analyses/serovar_Weltevreden_pan.txt
feht --info=analyses/metadata_all_quality.txt --datafile=analyses/panseq_cdhit_senterica/binary_table_fixed_headers_bad_removed.txt --mode="binary" --one="serovar Bareilly" > analyses/serovar_Bareilly_pan.txt
feht --info=analyses/metadata_all_quality.txt --datafile=analyses/panseq_cdhit_senterica/binary_table_fixed_headers_bad_removed.txt --mode="binary" --one="serovar Newport" > analyses/serovar_Newport_pan.txt
## Identification of universal markers for serovar
grep -Pc '\t752\t0\t' analyses/serovar_Typhimurium_pan.txt
grep -Pc '\t0\t752\t' analyses/serovar_Typhimurium_pan.txt
grep -Pc '\t1969\t0\t' analyses/serovar_Typhi_pan.txt
grep -Pc '\t0\t1969\t' analyses/serovar_Typhi_pan.txt
grep -Pc '\t409\t0\t' analyses/serovar_Enteritidis_pan.txt
grep -Pc '\t0\t409\t' analyses/serovar_Enteritidis_pan.txt
grep -Pc '\t201\t0\t' analyses/serovar_Heidelberg_pan.txt
grep -Pc '\t0\t201\t' analyses/serovar_Heidelberg_pan.txt
grep -Pc '\t161\t0\t' analyses/serovar_Paratyphi_pan.txt
grep -Pc '\t0\t161\t' analyses/serovar_Paratyphi_pan.txt
grep -Pc '\t155\t0\t' analyses/serovar_Kentucky_pan.txt
grep -Pc '\t0\t155\t' analyses/serovar_Kentucky_pan.txt
grep -Pc '\t136\t0\t' analyses/serovar_Agona_pan.txt
grep -Pc '\t0\t136\t' analyses/serovar_Agona_pan.txt
grep -Pc '\t119\t0\t' analyses/serovar_Weltevreden_pan.txt
grep -Pc '\t0\t119\t' analyses/serovar_Weltevreden_pan.txt
grep -Pc '\t106\t0\t' analyses/serovar_Bareilly_pan.txt
grep -Pc '\t0\t106\t' analyses/serovar_Bareilly_pan.txt
## Putative functional assignment of the 405 _S. enterica_ species specific regions
The 405 regions were screened across the GenBank `nr` database using `blastx` with the following settings:
max hits: 10
taxid limit: 1236 (gammaproteobacteria)
e-value threshold: 0.001
To avoid overloading the server	the regions were divided into four files	the first containing 102 regions	and the subsequenct each containing 101. They were generated as follows	with the downloaded Blast xml file listed after each.
head -n 204 analyses/only_salmonella_blastn.fasta > analyses/405_species_specific_regions/only_salmonella_blastn_1.fasta | 7TZN4GVW015-Alignment.xml
head -n 406 analyses/only_salmonella_blastn.fasta | tail -n 202 > analyses/405_species_specific_regions/only_salmonella_blastn_2.fasta | 7U114V5C014-Alignment.xml
head -n 608 analyses/only_salmonella_blastn.fasta | tail -n 202 > analyses/405_species_specific_regions/only_salmonella_blastn_3.fasta | 7WNBU1KA015-Alignment.xml
head -n 810 analyses/only_salmonella_blastn.fasta | tail -n 202 > analyses/405_species_specific_regions/only_salmonella_blastn_4.fasta | 7WP4E59X014-Alignment.xml
A supplementary file containing the putative function of all 405 regions was created as follows:
python src/se_specific_annotation_parse.py analyses/405_species_specific_regions/7TZN4GVW015-Alignment.xml > analyses/405_species_specific_regions/7TZN4GVW015_function.txt
python src/se_specific_annotation_parse.py analyses/405_species_specific_regions/7U114V5C014-Alignment.xml > analyses/405_species_specific_regions/7U114V5C014_function.txt
python src/se_specific_annotation_parse.py analyses/405_species_specific_regions/7WNBU1KA015-Alignment.xml > analyses/405_species_specific_regions/7WNBU1KA015_function.txt
python src/se_specific_annotation_parse.py analyses/405_species_specific_regions/7WP4E59X014-Alignment.xml > analyses/405_species_specific_regions/7WP4E59X014_function.txt
cat analyses/405_species_specific_regions/*_function.txt > analyses/405_species_specific_regions/405_specific_function.txt
### Removing the single _S. bongori_ and _Citrobacter spp._ regions
Searched for `lcl|1476306755000` and `lcl|2952612439000` and deleted the rows from `analyses/405_species_specific_regions/405_specific_function.txt`
### Histogram of functional categories
The frequency of the putative functions	taking the top functional hit	for each of the remaining 403 regions was created as follows:
perl src/functional_counts.pl analyses/405_species_specific_regions/405_specific_function.txt > analyses/405_species_specific_regions/functional_frequency.txt
## SISTR analyses of missing serovars
The list of _S. enterica_ missing serovar designations was created as follows:
grep 'NA' all_senterica_metadata.csv > missing_serovar.csv
grep 'enterica' missing_serovar.csv > enterica_missing_serovar.csv
ls data/all_senterica/* | grep -f data/names_without_serovar.txt > data/files_without_serovar.txt
cat data/files_without_serovar.txt | xargs -I fs cp fs data/files_needing_serovar/
These 121 genomes were uploaded to the sistr-app	and 115 were successfully analyzed. The downloaded file from this analysis is
data/uploaded-115_genomes-results_summary_table.csv
The predicted serotypes were then added to the master metadatafile as follows:
perl src/add_sistr_results.pl data/uploaded-115_genomes-results_summary_table.csv data/all_senterica_metadata.csv > data/new_metadata.csv
It was determined that NA serotypes still existed	so to expidite the process	the commandline version of SISTR was installed as follows:
sudo pip install git+https://github.com/peterk87/sistr_cmd.git@0.1.1
The 200 _S. enterica_ still requiring serovar identification were identified by:
grep '	NA' data/new_metadata.csv > data/senterica_na.csv
And were isolated for analyses via:
cut -d "	-f 1 data/senterica_na.csv > data/senterica_names_na.csv ls data/all_senterica/* | grep -f data/senterica_names_na.csv > data/senterica_files_na.txt cat data/senterica_files_na.txt | xargs -I fs cp fs data/files_needing_serovar The commandline version of SISTR was wrapped and parallelized, and was run on the 200 genomes as follows: perl src/sistr_wrapper.pl data/files_needing_serovar/ analyses/ T…
perl src/add_sistr_results.pl analyses/sistr_200_results.csv data/new_metadata.csv 1 > analyses/metadata_final.csv
A summary table of the subspecies and serovar distribution was created as follows:
perl src/summary_table.pl analyses/metadata_final.csv > analyses/serovar_summary_table.txt
## Analyses of pan-genome binary data and core-gene SNP data for markers statistically predictive of group
The headers on the binary and snp data tables were not identical to the metadata table	and were made consistent with the following script:
perl src/convert_headers.pl analyses/panseq_cdhit_senterica/binary_table.txt > analyses/panseq_cdhit_senterica/binary_table_fixed_headers.txt
and
perl src/convert_headers.pl analyses/panseq_cdhit_senterica_core/snp_table.txt > analyses/panseq_cdhit_senterica_core/snp_table_fixed_headers.txt
SNP row names were added as follows:
perl src/add_snp_column_id.pl analyses/panseq_cdhit_senterica_core/snp_table_fixed_headers_bad_removed.txt > analyses/panseq_cdhit_senterica_core/snp_table_fixed_headers_bad_removed_column_id.txt
## Generation of subspecies tree
To better facilitate viewing of the subspecies	a reduced set of genomes was prepared using the following script:
perl src/reduce_5_serovar.pl > analyses/subspecies_to_exclude.txt
And the subspecies tree image generated with the following:
R --vanilla < src/subspecies_tree_matrix_cc.R
## Generation of predictive markers and their probability for each serovar
The markers and the bayesian probability for each marker deemed
overrepresented based on the GenBank S. enterica dataset were calculated
with:
perl src/gather_predictive_markers.pl analyses/ > analyses/predictive_markers_probability.txt
The fasta sequences for these markers were extracted with:
perl src/gather_predictive_fasta_sequences.pl analyses/predictive_markers_probability.txt analyses/panseq_cdhit_senterica/panGenome.fasta > analyses/predictive_markers.fasta
These markers were used to examine a test set of 3948 S. enterica genomes from
Enterobase	with the same serotype composition as the GenBank dataset:
perl src/get_enterobase_genomes.pl data/enterobase/enterobase_serotype.txt > data/enterobase_test_set.txt
The Enterobase dataset was examined with the predictive markers using Panseq:
perl panseq.pl enterobase_test.batch
The summary of the Enterobase data comparison was generated with
R --vanilla < test_summary.R
