# Supplementary material for: Pan-genome Analyses of the Species Salmonella enterica, and Identification of Genomic Markers Predictive for Species, Subspecies, and Serovar
Source: Front Microbiol. 2017 Jul 31;8:1345. doi: 10.3389/fmicb.2017.01345 (PMC5534482; doi:10.3389/fmicb.2017.01345)
Supplement: Supplementary file 2 [file Data_Sheet_2.csv]

name	subspecies	serovar	core	contigs	quality
GCA_000006945	enterica	Typhimurium	405	2	1
GCA_000007545	enterica	Typhi	361	1	1
GCA_000008105	enterica	Choleraesuis	389	3	1
GCA_000009505	enterica	Enteritidis	405	1	1
GCA_000009525	enterica	Gallinarum	392	1	1
GCA_000011885	enterica	Paratyphi	366	1	1
GCA_000016045	enterica	Newport	405	3	1
GCA_000018385	enterica	Paratyphi	397	2	1
GCA_000018625	arizonae	62:z4,z23:--,	76	1	1
GCA_000018705	enterica	Paratyphi	400	1	1
GCA_000020705	enterica	Heidelberg	400	3	1
GCA_000020745	enterica	Schwarzengrund	366	3	1
GCA_000020885	enterica	Agona	376	2	1
GCA_000020925	enterica	Dublin	399	2	1
GCA_000022165	enterica	Typhimurium	403	2	1
GCA_000026565	enterica	Paratyphi	366	1	1
GCA_000027025	enterica	Typhimurium	403	1	1
GCA_000170195	enterica	Kentucky	383	4	1
GCA_000170215	enterica	Saintpaul	405	2	1
GCA_000170235	enterica	Saintpaul	394	182	1
GCA_000170255	enterica	4,[5],12:i:-	399	113	1
GCA_000171255	enterica	Javiana	366	19	1
GCA_000171275	enterica	Kentucky	380	53	1
GCA_000171295	enterica	Schwarzengrund	363	67	1
GCA_000171315	enterica	Heidelberg	404	48	1
GCA_000171415	enterica	Newport	402	63	1
GCA_000171495	enterica	Weltevreden	387	81	1
GCA_000171515	enterica	Hadar	402	50	1
GCA_000171535	enterica	Virchow	396	5	1
GCA_000173695	enterica	Tennessee	371	94	1
GCA_000180195	enterica	Typhi	86	6441	0
GCA_000180215	enterica	Typhi	309	1445	0
GCA_000180235	enterica	Typhi	168	4564	0
GCA_000180255	enterica	Typhi	349	422	1
GCA_000180275	enterica	Typhi	216	3939	0
GCA_000180295	enterica	Typhi	208	3682	0
GCA_000180315	enterica	Typhi	324	1065	0
GCA_000180335	enterica	Typhi	292	3024	0
GCA_000180355	enterica	Typhi	89	7336	0
GCA_000180375	enterica	Typhi	346	415	1
GCA_000187565	enterica	Choleraesuis	391	2	1
GCA_000187785	enterica	Typhimurium	405	24	1
GCA_000188335	enterica	Montevideo	365	50	1
GCA_000188355	enterica	Montevideo	365	51	1
GCA_000188375	enterica	Montevideo	365	39	1
GCA_000188395	enterica	Montevideo	365	44	1
GCA_000188415	enterica	Montevideo	365	39	1
GCA_000188435	enterica	Montevideo	365	34	1
GCA_000188455	enterica	Montevideo	361	132	1
GCA_000188475	enterica	Montevideo	361	89	1
GCA_000188495	enterica	Montevideo	358	116	1
GCA_000188515	enterica	Montevideo	364	69	1
GCA_000188535	enterica	Montevideo	362	60	1
GCA_000188555	enterica	Montevideo	364	39	1
GCA_000188575	enterica	Montevideo	363	44	1
GCA_000188595	enterica	Montevideo	364	46	1
GCA_000188615	enterica	Montevideo	365	37	1
GCA_000188635	enterica	Montevideo	365	38	1
GCA_000188655	enterica	Montevideo	365	47	1
GCA_000188735	enterica	Typhimurium	403	4	1
GCA_000188895	enterica	Montevideo	356	98	1
GCA_000188915	enterica	Montevideo	362	83	1
GCA_000188935	enterica	Montevideo	358	95	1
GCA_000188955	enterica	Montevideo	366	1	1
GCA_000188975	enterica	Montevideo	353	173	1
GCA_000188995	enterica	Montevideo	364	52	1
GCA_000189015	enterica	Montevideo	359	185	1
GCA_000189035	enterica	Montevideo	348	194	1
GCA_000189055	enterica	Montevideo	365	32	1
GCA_000189075	enterica	Montevideo	364	30	1
GCA_000189095	enterica	Montevideo	365	34	1
GCA_000189115	enterica	Montevideo	365	40	1
GCA_000189135	enterica	Montevideo	362	103	1
GCA_000189155	enterica	Montevideo	362	81	1
GCA_000189175	enterica	Montevideo	352	165	1
GCA_000189195	enterica	Montevideo	359	123	1
GCA_000189215	enterica	Montevideo	365	42	1
GCA_000189235	enterica	Montevideo	364	70	1
GCA_000192085	enterica	Dublin	398	2	1
GCA_000192125	enterica	Gallinarum	392	2	1
GCA_000195995	enterica	Typhi	361	3	1
GCA_000210855	enterica	Typhimurium	403	4	1
GCA_000213635	enterica	Typhimurium	404	2	1
GCA_000230505	enterica	Weltevreden	392	67	1
GCA_000230875	enterica	Infantis	363	2	1
GCA_000231465	enterica	Adelaide	222	2076	0
GCA_000231485	enterica	Alachua	203	2683	0
GCA_000231505	enterica	Gaminara	220	2028	0
GCA_000231525	enterica	Give	238	1599	0
GCA_000231545	enterica	Hvittingfoss	268	1812	0
GCA_000231565	enterica	Inverness	247	2138	0
GCA_000231585	enterica	Johannesburg	207	2111	0
GCA_000231605	enterica	Minnesota	197	2468	0
GCA_000231625	enterica	Mississippi	225	1730	0
GCA_000231645	enterica	Montevideo	232	1434	0
GCA_000231665	enterica	Rubislaw	215	2416	0
GCA_000231685	enterica	Senftenberg	229	2108	0
GCA_000231705	enterica	Uganda	253	1543	0
GCA_000231725	enterica	Urbana	205	2504	0
GCA_000231745	enterica	Wandsworth	239	2114	0
GCA_000235545	enterica	Gallinarum/pullorum	384	1	1
GCA_000236105	enterica	Baildon	269	1762	0
GCA_000238435	enterica	Montevideo	353	73	1
GCA_000238455	enterica	Montevideo	353	80	1
GCA_000238475	enterica	Montevideo	350	78	1
GCA_000238495	enterica	Montevideo	358	61	1
GCA_000238515	enterica	Montevideo	358	53	1
GCA_000238535	enterica	Montevideo	357	193	1
GCA_000238555	enterica	Montevideo	356	55	1
GCA_000240785	enterica	Montevideo	362	50	1
GCA_000240805	enterica	Montevideo	354	138	1
GCA_000240825	enterica	Montevideo	364	50	1
GCA_000240845	enterica	Montevideo	365	41	1
GCA_000240865	enterica	Montevideo	364	40	1
GCA_000240885	enterica	Montevideo	364	57	1
GCA_000240905	enterica	Pomona	351	94	1
GCA_000242795	enterica	Montevideo	364	38	1
GCA_000245535	enterica	Typhi	361	2	1
GCA_000251025	houtenae	IV 48:g,z51:-	86	3	1
GCA_000252875	enterica	Typhimurium	403	2	1
GCA_000256015	enterica	Typhi	353	191	1
GCA_000256625	enterica	Heidelberg	402	61	1
GCA_000258365	enterica	Heidelberg	404	2	1
GCA_000261985	enterica	Enteritidis	402	44	1
GCA_000262615	enterica	Typhi	345	334	1
GCA_000262635	enterica	Typhi	342	416	1
GCA_000263295	enterica	Senftenberg	370	109	1
GCA_000267565	enterica	Typhi	347	222	1
GCA_000271885	enterica	Newport	398	77	1
GCA_000271905	enterica	Newport	400	68	1
GCA_000272515	enterica	Newport	397	75	1
GCA_000272535	enterica	Newport	399	51	1
GCA_000272555	enterica	Newport	400	56	1
GCA_000272575	enterica	Newport	403	44	1
GCA_000272595	enterica	Newport	403	40	1
GCA_000272615	enterica	Newport	398	63	1
GCA_000272635	enterica	Newport	399	57	1
GCA_000272655	enterica	Newport	401	57	1
GCA_000272675	enterica	Newport	400	68	1
GCA_000272695	enterica	Newport	400	64	1
GCA_000272715	enterica	Newport	405	1	1
GCA_000272735	enterica	Newport	404	1	1
GCA_000272755	enterica	Newport	405	1	1
GCA_000272775	enterica	Newport	404	1	1
GCA_000272795	enterica	Newport	405	1	1
GCA_000272815	enterica	Newport	405	1	1
GCA_000272835	enterica	Newport	405	2	1
GCA_000272855	enterica	Newport	399	62	1
GCA_000272875	enterica	Newport	400	54	1
GCA_000272895	enterica	Newport	403	4	1
GCA_000272915	enterica	Newport	395	62	1
GCA_000272935	enterica	Newport	404	38	1
GCA_000272955	enterica	Newport	401	65	1
GCA_000272975	enterica	Newport	395	74	1
GCA_000278465	enterica	Enteritidis	402	40	1
GCA_000278485	enterica	Enteritidis	402	35	1
GCA_000278505	enterica	Enteritidis	399	98	1
GCA_000278525	enterica	Enteritidis	403	38	1
GCA_000278545	enterica	Enteritidis	402	41	1
GCA_000280075	enterica	Enteritidis	401	56	1
GCA_000280095	enterica	Enteritidis	402	52	1
GCA_000280115	enterica	Enteritidis	403	45	1
GCA_000280135	enterica	Enteritidis	403	43	1
GCA_000280155	enterica	Enteritidis	403	52	1
GCA_000280175	enterica	Enteritidis	402	39	1
GCA_000280195	enterica	Enteritidis	403	38	1
GCA_000280215	enterica	Enteritidis	402	41	1
GCA_000280235	enterica	Enteritidis	403	30	1
GCA_000280255	enterica	Enteritidis	401	50	1
GCA_000280275	enterica	Enteritidis	401	50	1
GCA_000280295	enterica	Enteritidis	403	42	1
GCA_000280315	enterica	Enteritidis	405	2	1
GCA_000280335	enterica	Enteritidis	403	43	1
GCA_000280355	enterica	Enteritidis	403	40	1
GCA_000280375	enterica	Enteritidis	403	39	1
GCA_000280395	enterica	Enteritidis	402	42	1
GCA_000280415	enterica	Enteritidis	402	53	1
GCA_000280435	enterica	Enteritidis	402	55	1
GCA_000280455	enterica	Enteritidis	403	45	1
GCA_000280475	enterica	Enteritidis	401	46	1
GCA_000282855	enterica	Typhi	327	538	1
GCA_000282875	enterica	Typhi	353	201	1
GCA_000283735	enterica	Typhimurium	399	3	1
GCA_000284755	enterica	Heidelberg	401	81	1
GCA_000284775	enterica	Heidelberg	392	145	1
GCA_000284795	enterica	Heidelberg	401	101	1
GCA_000284815	enterica	Heidelberg	396	163	1
GCA_000292755	enterica	Typhimurium	394	8	1
GCA_000293055	enterica	Hartford	396	47	1
GCA_000293075	enterica	Bareilly	387	102	1
GCA_000293095	enterica	Hadar	401	54	1
GCA_000293115	enterica	Mississippi	343	142	1
GCA_000293905	enterica	Heidelberg	401	74	1
GCA_000293925	enterica	Heidelberg	404	59	1
GCA_000293945	enterica	Heidelberg	401	55	1
GCA_000293965	enterica	Heidelberg	404	46	1
GCA_000308035	salamae	II 1,13,22:z10:z6	187	138	1
GCA_000312745	enterica	Typhimurium	403	83	1
GCA_000312765	enterica	Typhimurium	403	110	1
GCA_000312785	enterica	Typhimurium	403	253	1
GCA_000312805	enterica	Typhimurium	384	449	1
GCA_000312825	enterica	Typhimurium	402	115	1
GCA_000312845	enterica	Typhimurium	403	95	1
GCA_000312865	enterica	Typhimurium	403	105	1
GCA_000312885	enterica	Typhimurium	403	147	1
GCA_000312905	enterica	Typhimurium	403	104	1
GCA_000313715	enterica	Enteritidis	395	75	1
GCA_000314915	enterica	Typhimurium	396	256	1
GCA_000315995	enterica	Thompson	382	110	1
GCA_000316015	enterica	Mbandaka	376	53	1
GCA_000319795	enterica	Typhimurium	402	88	1
GCA_000328985	enterica	Enteritidis	368	429	1
GCA_000329005	enterica	Enteritidis	328	1019	0
GCA_000329025	enterica	Enteritidis	398	120	1
GCA_000329045	enterica	Enteritidis	403	40	1
GCA_000329065	enterica	Enteritidis	402	51	1
GCA_000329085	enterica	Enteritidis	403	51	1
GCA_000329105	enterica	Enteritidis	402	42	1
GCA_000329125	enterica	Enteritidis	404	37	1
GCA_000329145	enterica	Enteritidis	402	37	1
GCA_000329165	enterica	Enteritidis	402	40	1
GCA_000329185	enterica	Enteritidis	401	60	1
GCA_000329205	enterica	Enteritidis	403	40	1
GCA_000329225	enterica	Enteritidis	402	35	1
GCA_000329245	enterica	Enteritidis	402	36	1
GCA_000329265	enterica	Enteritidis	403	34	1
GCA_000329285	enterica	Enteritidis	402	42	1
GCA_000329305	enterica	Enteritidis	402	41	1
GCA_000329325	enterica	Enteritidis	402	31	1
GCA_000329345	enterica	Enteritidis	403	44	1
GCA_000329365	enterica	Enteritidis	405	2	1
GCA_000329385	enterica	Enteritidis	402	46	1
GCA_000329405	enterica	Enteritidis	402	43	1
GCA_000329425	enterica	Enteritidis	402	65	1
GCA_000329445	enterica	Enteritidis	401	64	1
GCA_000329465	enterica	Enteritidis	403	65	1
GCA_000329485	enterica	Enteritidis	403	57	1
GCA_000329505	enterica	Enteritidis	402	59	1
GCA_000329525	enterica	Enteritidis	402	44	1
GCA_000329545	enterica	Enteritidis	403	51	1
GCA_000329565	enterica	Enteritidis	401	41	1
GCA_000329585	enterica	Enteritidis	403	53	1
GCA_000329605	enterica	Enteritidis	403	40	1
GCA_000329625	enterica	Enteritidis	403	47	1
GCA_000329645	enterica	Enteritidis	403	63	1
GCA_000329665	enterica	Enteritidis	401	78	1
GCA_000329685	enterica	Enteritidis	401	110	1
GCA_000329705	enterica	Enteritidis	402	60	1
GCA_000329725	enterica	Enteritidis	402	56	1
GCA_000329745	enterica	Enteritidis	401	57	1
GCA_000329765	enterica	Enteritidis	402	65	1
GCA_000329785	enterica	Enteritidis	399	65	1
GCA_000329805	enterica	Enteritidis	400	44	1
GCA_000329825	enterica	Enteritidis	399	51	1
GCA_000329845	enterica	Enteritidis	398	104	1
GCA_000329865	enterica	Enteritidis	295	1172	0
GCA_000329885	enterica	Enteritidis	401	63	1
GCA_000329905	enterica	Enteritidis	403	65	1
GCA_000329925	enterica	Enteritidis	402	56	1
GCA_000329945	enterica	Enteritidis	401	69	1
GCA_000329965	enterica	Enteritidis	403	82	1
GCA_000329985	enterica	Enteritidis	399	91	1
GCA_000330005	enterica	Enteritidis	400	65	1
GCA_000330025	enterica	Enteritidis	379	297	1
GCA_000330045	enterica	Enteritidis	401	116	1
GCA_000330065	enterica	Enteritidis	399	122	1
GCA_000330085	enterica	Enteritidis	401	79	1
GCA_000330105	enterica	Enteritidis	402	86	1
GCA_000330125	enterica	Enteritidis	399	100	1
GCA_000330145	enterica	Enteritidis	400	126	1
GCA_000330165	enterica	Enteritidis	399	193	1
GCA_000330185	enterica	Enteritidis	402	124	1
GCA_000330205	enterica	Enteritidis	402	93	1
GCA_000330225	enterica	Enteritidis	396	140	1
GCA_000330245	enterica	Enteritidis	402	74	1
GCA_000330265	enterica	Enteritidis	401	102	1
GCA_000330285	enterica	Enteritidis	389	261	1
GCA_000330305	enterica	Enteritidis	397	74	1
GCA_000330325	enterica	Enteritidis	394	176	1
GCA_000330345	enterica	Enteritidis	400	91	1
GCA_000330365	enterica	Enteritidis	402	142	1
GCA_000330385	enterica	Enteritidis	397	135	1
GCA_000330405	enterica	Enteritidis	352	609	1
GCA_000330425	enterica	Enteritidis	398	103	1
GCA_000330445	enterica	Enteritidis	293	243	1
GCA_000330465	enterica	Enteritidis	398	110	1
GCA_000330485	enterica	Pullorum	394	2	1
GCA_000330525	enterica	Enteritidis	314	1274	0
GCA_000330545	enterica	Enteritidis	294	1306	0
GCA_000330565	enterica	Enteritidis	402	57	1
GCA_000330585	enterica	Enteritidis	401	62	1
GCA_000330625	enterica	Agona	375	62	1
GCA_000330645	enterica	Agona	376	66	1
GCA_000330665	enterica	Agona	367	78	1
GCA_000335835	enterica	Rissen	374	95	1
GCA_000335855	enterica	Enteritidis	395	168	1
GCA_000335875	enterica	Enteritidis	405	2	1
GCA_000335895	enterica	Enteritidis	403	68	1
GCA_000335915	enterica	4,[5],12:i:-	401	71	1
GCA_000335935	enterica	4,[5],12:i:-	402	77	1
GCA_000335955	enterica	Javiana	365	51	1
GCA_000335975	enterica	Montevideo	362	128	1
GCA_000335995	enterica	Gallinarum	385	68	1
GCA_000336015	enterica	Dublin	397	52	1
GCA_000336035	enterica	Dublin	394	98	1
GCA_000336055	enterica	Enteritidis	396	151	1
GCA_000336075	enterica	Enteritidis	385	248	1
GCA_000336095	enterica	Enteritidis	348	918	1
GCA_000336115	enterica	Enteritidis	401	113	1
GCA_000336135	enterica	Kentucky	376	133	1
GCA_000336155	enterica	Typhimurium	402	94	1
GCA_000336175	enterica	Tennessee	373	59	1
GCA_000336195	enterica	Typhimurium	391	60	1
GCA_000336215	enterica	Typhimurium	391	33	1
GCA_000341425	enterica	Javiana	366	3	1
GCA_000344825	enterica	Newport	400	93	1
GCA_000344845	enterica	Newport	399	66	1
GCA_000344865	enterica	Newport	401	98	1
GCA_000344885	enterica	Newport	400	77	1
GCA_000353305	enterica	Dublin	383	133	1
GCA_000353585	enterica	Tennessee	378	4	1
GCA_000376525	houtenae	16:z4,z32:--	82	97	1
GCA_000380325	enterica	Typhimurium	405	4	1
GCA_000385905	enterica	Typhi	361	1	1
GCA_000388195	enterica	Agona	369	161	1
GCA_000388215	enterica	Agona	349	174	1
GCA_000388235	enterica	Agona	372	183	1
GCA_000388255	enterica	Agona	370	178	1
GCA_000388275	enterica	Agona	369	198	1
GCA_000388295	enterica	Agona	371	176	1
GCA_000388315	enterica	Agona	371	173	1
GCA_000388335	enterica	Agona	372	158	1
GCA_000388355	enterica	Agona	369	144	1
GCA_000388375	enterica	Agona	372	158	1
GCA_000388395	enterica	Agona	368	144	1
GCA_000388415	enterica	Agona	370	145	1
GCA_000388435	enterica	Agona	372	153	1
GCA_000388455	enterica	Agona	373	146	1
GCA_000388475	enterica	Agona	369	158	1
GCA_000388495	enterica	Agona	372	151	1
GCA_000388515	enterica	Agona	369	149	1
GCA_000388535	enterica	Agona	367	156	1
GCA_000388555	enterica	Agona	371	212	1
GCA_000388575	enterica	Agona	366	165	1
GCA_000388595	enterica	Agona	370	173	1
GCA_000388615	enterica	Agona	368	171	1
GCA_000388635	enterica	Agona	368	149	1
GCA_000388655	enterica	Agona	346	154	1
GCA_000388675	enterica	Agona	371	183	1
GCA_000388695	enterica	Agona	371	180	1
GCA_000388715	enterica	Agona	365	224	1
GCA_000388735	enterica	Agona	369	160	1
GCA_000388755	enterica	Agona	372	141	1
GCA_000388775	enterica	Agona	371	248	1
GCA_000388795	enterica	Agona	365	154	1
GCA_000388815	enterica	Agona	372	153	1
GCA_000388835	enterica	Agona	368	132	1
GCA_000388855	enterica	Agona	371	150	1
GCA_000388875	enterica	Agona	365	151	1
GCA_000388895	enterica	Agona	355	171	1
GCA_000388915	enterica	Agona	306	141	1
GCA_000388935	enterica	Agona	361	303	1
GCA_000388955	enterica	Agona	371	123	1
GCA_000388975	enterica	Agona	363	298	1
GCA_000388995	enterica	Agona	372	145	1
GCA_000389015	enterica	Agona	361	326	1
GCA_000389035	enterica	Agona	367	229	1
GCA_000389055	enterica	Agona	370	221	1
GCA_000389075	enterica	Agona	372	148	1
GCA_000389095	enterica	Agona	368	152	1
GCA_000389115	enterica	Agona	334	155	1
GCA_000389135	enterica	Agona	372	222	1
GCA_000389155	enterica	Agona	371	142	1
GCA_000389175	enterica	Agona	372	141	1
GCA_000389195	enterica	Agona	372	146	1
GCA_000389215	enterica	Agona	370	138	1
GCA_000389235	enterica	Agona	374	139	1
GCA_000389255	enterica	Agona	368	166	1
GCA_000389275	enterica	Agona	372	137	1
GCA_000389295	enterica	Agona	373	134	1
GCA_000389315	enterica	Agona	364	152	1
GCA_000389335	enterica	Agona	364	160	1
GCA_000389355	enterica	Agona	370	195	1
GCA_000389375	enterica	Agona	365	265	1
GCA_000389395	enterica	Agona	372	169	1
GCA_000389415	enterica	Agona	372	206	1
GCA_000389435	enterica	Agona	350	169	1
GCA_000389455	enterica	Agona	374	167	1
GCA_000389475	enterica	Agona	371	136	1
GCA_000389495	enterica	Agona	361	181	1
GCA_000389515	enterica	Agona	369	155	1
GCA_000389535	enterica	Agona	368	154	1
GCA_000389555	enterica	Agona	371	203	1
GCA_000389575	enterica	Agona	372	138	1
GCA_000411795	enterica	Paratyphi	360	30	1
GCA_000411815	enterica	Paratyphi	359	25	1
GCA_000411835	enterica	Paratyphi	356	27	1
GCA_000411855	enterica	Paratyphi	361	24	1
GCA_000411875	enterica	Paratyphi	357	24	1
GCA_000412795	enterica	Muenchen	398	113	1
GCA_000412815	enterica	Muenchen	396	143	1
GCA_000412835	enterica	Stanley	398	66	1
GCA_000412855	enterica	Poona	359	88	1
GCA_000412875	enterica	Anatum	402	43	1
GCA_000412895	enterica	Bareilly	384	87	1
GCA_000412915	enterica	Hadar	401	85	1
GCA_000412935	enterica	Hartford	392	117	1
GCA_000414745	enterica	Dublin	383	145	1
GCA_000414765	enterica	Enteritidis	385	152	1
GCA_000414785	enterica	Enteritidis	386	139	1
GCA_000414805	enterica	Enteritidis	385	141	1
GCA_000414825	enterica	Enteritidis	385	156	1
GCA_000414845	enterica	Enteritidis	383	149	1
GCA_000414865	enterica	Enteritidis	385	144	1
GCA_000414885	enterica	Enteritidis	386	148	1
GCA_000414905	enterica	Enteritidis	386	146	1
GCA_000414925	enterica	Enteritidis	386	159	1
GCA_000416295	enterica	Mbandaka	375	148	1
GCA_000416565	enterica	Kedougou	369	32	1
GCA_000430085	enterica	Heidelberg	405	3	1
GCA_000430105	enterica	Heidelberg	404	4	1
GCA_000430125	enterica	Cubana	371	3	1
GCA_000430145	enterica	Typhimurium	404	4	1
GCA_000430165	enterica	Typhimurium	403	1	1
GCA_000430975	enterica	Manhattan	402	18	1
GCA_000439415	enterica	Bareilly	401	2	1
GCA_000442415	enterica	Newport	403	1	1
GCA_000444445	enterica	Pullorum	387	1	1
GCA_000444835	enterica	Typhimurium	403	117	1
GCA_000462995	enterica	Gallinarum/pullorum	384	1	1
GCA_000464575	enterica	Abortusovis	345	213	1
GCA_000464895	enterica	Muenchen	396	131	1
GCA_000464935	enterica	Heidelberg	386	176	1
GCA_000465175	enterica	Typhimurium	398	63	1
GCA_000465195	enterica	Typhimurium	400	70	1
GCA_000465535	enterica	Enteritidis	399	124	1
GCA_000468255	enterica	Typhimurium	398	63	1
GCA_000473275	enterica	Thompson	403	1	1
GCA_000474295	enterica	Kentucky	380	101	1
GCA_000474315	enterica	Kentucky	379	100	1
GCA_000474335	enterica	Typhimurium	405	47	1
GCA_000474355	enterica	Typhimurium	405	46	1
GCA_000474375	enterica	Newport	399	54	1
GCA_000474395	enterica	Typhimurium	403	72	1
GCA_000474415	enterica	Kentucky	379	127	1
GCA_000474435	enterica	Kentucky	376	190	1
GCA_000474455	enterica	Kentucky	377	96	1
GCA_000474475	enterica	Typhimurium	405	45	1
GCA_000474495	enterica	Typhimurium	399	89	1
GCA_000474515	enterica	Newport	401	61	1
GCA_000474535	enterica	Newport	401	57	1
GCA_000474555	enterica	Typhimurium	403	77	1
GCA_000474575	enterica	Typhimurium	402	55	1
GCA_000483675	enterica	Newport	401	89	1
GCA_000483695	enterica	Newport	385	258	1
GCA_000483715	enterica	Newport	399	100	1
GCA_000483735	enterica	Newport	400	71	1
GCA_000483755	enterica	Newport	396	138	1
GCA_000483775	enterica	Newport	401	46	1
GCA_000483795	enterica	Agona	371	118	1
GCA_000483815	enterica	Agona	375	62	1
GCA_000483835	enterica	Newport	403	49	1
GCA_000483855	enterica	Muenster	356	161	1
GCA_000483875	enterica	Agona	370	89	1
GCA_000483895	enterica	Agona	376	56	1
GCA_000483915	enterica	Senftenberg	351	350	1
GCA_000483935	enterica	Agona	373	84	1
GCA_000483955	enterica	Newport	401	69	1
GCA_000483975	enterica	Saintpaul	405	42	1
GCA_000483995	enterica	Senftenberg	378	110	1
GCA_000484015	enterica	Paratyphi	375	76	1
GCA_000484035	enterica	Kentucky	376	108	1
GCA_000484055	enterica	Agona	370	97	1
GCA_000484075	enterica	Agona	371	98	1
GCA_000484095	enterica	Agona	374	60	1
GCA_000484115	enterica	Agona	374	50	1
GCA_000484135	enterica	Agona	375	62	1
GCA_000484155	enterica	Agona	375	70	1
GCA_000484175	enterica	Agona	373	77	1
GCA_000484195	enterica	Agona	376	1	1
GCA_000484215	enterica	Newport	400	82	1
GCA_000484235	enterica	Agona	373	58	1
GCA_000484255	enterica	Agona	376	55	1
GCA_000484275	enterica	Agona	366	123	1
GCA_000484295	enterica	Pullorum	391	48	1
GCA_000484315	enterica	Agona	373	92	1
GCA_000484335	enterica	Agona	371	166	1
GCA_000484355	enterica	Agona	361	194	1
GCA_000484375	enterica	Agona	371	111	1
GCA_000484395	enterica	Agona	375	59	1
GCA_000484415	enterica	Agona	376	65	1
GCA_000484435	enterica	Senftenberg	378	77	1
GCA_000484455	enterica	Newport	401	100	1
GCA_000484475	enterica	Newport	400	116	1
GCA_000486045	enterica	Heidelberg	402	110	1
GCA_000486065	enterica	Heidelberg	401	89	1
GCA_000486085	enterica	Heidelberg	403	63	1
GCA_000486105	enterica	Typhimurium	403	87	1
GCA_000486125	enterica	Typhimurium	400	121	1
GCA_000486145	salamae	58:l,z13,z28:z6	184	85	1
GCA_000486165	enterica	Saintpaul	401	66	1
GCA_000486185	enterica	Paratyphi	382	52	1
GCA_000486205	enterica	Paratyphi	378	266	1
GCA_000486225	indica	6,14,25:z10:1,(2),7	176	53	1
GCA_000486245	houtenae	50:g,z51:-	86	110	1
GCA_000486265	enterica	Worthington	357	346	1
GCA_000486285	enterica	Virchow	374	196	1
GCA_000486305	enterica	Urbana	334	279	1
GCA_000486325	enterica	Muenchen	401	39	1
GCA_000486345	enterica	Typhimurium	399	124	1
GCA_000486365	enterica	Thompson	403	1	1
GCA_000486385	enterica	Tennessee	352	420	1
GCA_000486405	enterica	Tennessee	378	1	1
GCA_000486425	enterica	Tallahassee	380	230	1
GCA_000486445	enterica	Sloterdijk	384	1	1
GCA_000486465	enterica	Senftenberg	361	56	1
GCA_000486485	enterica	Stanley	393	184	1
GCA_000486505	enterica	Senftenberg	379	68	1
GCA_000486525	enterica	Senftenberg	367	114	1
GCA_000486545	enterica	Saintpaul	405	28	1
GCA_000486565	enterica	Soerenga	384	204	1
GCA_000486585	enterica	Rubislaw	363	100	1
GCA_000486605	enterica	Paratyphi	396	135	1
GCA_000486625	enterica	Paratyphi	384	99	1
GCA_000486645	enterica	Paratyphi	390	73	1
GCA_000486665	enterica	Paratyphi	393	52	1
GCA_000486685	enterica	Paratyphi	388	82	1
GCA_000486705	enterica	Paratyphi	380	88	1
GCA_000486725	enterica	Paratyphi	365	39	1
GCA_000486745	enterica	Pullorum	390	59	1
GCA_000486765	enterica	Panama	366	1	1
GCA_000486795	enterica	Oranienburg	370	55	1
GCA_000486815	enterica	Oranienburg	363	138	1
GCA_000486835	enterica	Meleagridis	358	193	1
GCA_000486855	enterica	Minnesota	372	85	1
GCA_000486875	enterica	Senftenberg	377	80	1
GCA_000486895	enterica	Montevideo	356	57	1
GCA_000486915	enterica	Mbandaka	370	173	1
GCA_000486935	enterica	Miami	328	105	1
GCA_000486955	enterica	Muenchen	401	55	1
GCA_000486975	enterica	Senftenberg	374	102	1
GCA_000486995	enterica	Muenchen	394	213	1
GCA_000487015	enterica	Muenster	360	53	1
GCA_000487035	enterica	Muenster	356	97	1
GCA_000487055	enterica	Kentucky	371	216	1
GCA_000487075	enterica	Kentucky	375	128	1
GCA_000487095	enterica	Javiana	368	78	1
GCA_000487115	enterica	Javiana	356	115	1
GCA_000487135	enterica	Indiana	367	72	1
GCA_000487155	enterica	Inverness	392	68	1
GCA_000487175	enterica	Hadar	399	65	1
GCA_000487195	enterica	Gaminara	333	334	1
GCA_000487215	enterica	Give	364	41	1
GCA_000487235	enterica	Derby	355	261	1
GCA_000487255	enterica	Chester	363	69	1
GCA_000487275	enterica	Cerro	350	78	1
GCA_000487295	enterica	Choleraesuis	399	2	1
GCA_000487315	enterica	Choleraesuis	376	158	1
GCA_000487335	enterica	Braenderup	396	75	1
GCA_000487355	enterica	Bareilly	399	46	1
GCA_000487375	enterica	Berta	400	66	1
GCA_000487395	enterica	Bareilly	377	318	1
GCA_000487415	enterica	Bareilly	389	49	1
GCA_000487435	enterica	Bareilly	376	141	1
GCA_000487455	enterica	Bareilly	382	89	1
GCA_000487475	enterica	Agona	373	67	1
GCA_000487495	enterica	Agona	375	52	1
GCA_000487515	enterica	Albany	381	79	1
GCA_000487535	enterica	Agona	375	64	1
GCA_000487555	enterica	Agona	374	49	1
GCA_000487575	enterica	Anatum	405	1	1
GCA_000487595	enterica	Anatum	398	308	1
GCA_000487615	enterica	Abony	405	1	1
GCA_000487635	diarizonae	60:r:e,n,x,z15	138	108	1
GCA_000487655	enterica	Nchanga	303	665	1
GCA_000487675	enterica	Nchanga	319	550	1
GCA_000487695	enterica	Eastbourne	309	418	1
GCA_000487715	enterica	Cubana	292	930	1
GCA_000487735	enterica	Havana	298	480	1
GCA_000487755	enterica	London	173	1963	0
GCA_000487775	enterica	Bredeney	368	1	1
GCA_000487795	enterica	Ohio	326	399	1
GCA_000487815	enterica	Manhattan	290	618	1
GCA_000487835	enterica	Norwich	356	271	1
GCA_000487855	enterica	Litchfield	388	98	1
GCA_000487875	enterica	Hartford	380	50	1
GCA_000487895	enterica	Braenderup	376	116	1
GCA_000487915	enterica	Abaetetuba	369	1	1
GCA_000487935	enterica	Stanleyville	390	27	1
GCA_000493295	enterica	Poona	357	139	1
GCA_000493535	enterica	Typhimurium	401	2	1
GCA_000493675	enterica	Typhimurium	404	2	1
GCA_000494325	enterica	Agona	375	47	1
GCA_000494345	enterica	Agona	371	79	1
GCA_000494365	enterica	Agona	374	72	1
GCA_000494385	enterica	Agona	376	1	1
GCA_000494405	enterica	Agona	374	79	1
GCA_000494425	enterica	Agona	374	72	1
GCA_000494445	enterica	Agona	375	61	1
GCA_000494465	enterica	Agona	373	76	1
GCA_000494485	enterica	Newport	395	163	1
GCA_000494505	enterica	Agona	376	41	1
GCA_000495135	enterica	Typhimurium	72	5845	0
GCA_000495155	enterica	Typhimurium	13	6945	0
GCA_000495175	enterica	Typhimurium	103	4554	0
GCA_000495195	enterica	Typhimurium	15	6781	0
GCA_000495215	enterica	Typhimurium	67	5757	0
GCA_000495235	enterica	Typhimurium	189	3227	0
GCA_000495295	enterica	Saintpaul	368	84	1
GCA_000495315	enterica	Oranienburg	362	182	1
GCA_000499465	enterica	Bovismorbificans	399	2	1
GCA_000500025	enterica	Cubana	370	97	1
GCA_000503845	enterica	Agona	376	1	1
GCA_000504705	enterica	Cubana	349	144	1
GCA_000505085	enterica	Typhimurium	392	217	1
GCA_000505105	enterica	Enteritidis	358	191	1
GCA_000505125	enterica	Cerro	280	996	1
GCA_000505145	enterica	Cerro	348	71	1
GCA_000505165	enterica	Cerro	349	74	1
GCA_000505185	enterica	Cerro	350	97	1
GCA_000505205	enterica	Cerro	351	76	1
GCA_000505225	enterica	Cerro	350	79	1
GCA_000505245	enterica	Cerro	348	102	1
GCA_000505265	enterica	Cerro	348	86	1
GCA_000505285	enterica	Cerro	350	82	1
GCA_000505305	enterica	Cerro	350	65	1
GCA_000505325	enterica	Cerro	350	76	1
GCA_000505345	enterica	Cerro	350	81	1
GCA_000505365	enterica	Cerro	352	3	1
GCA_000505385	enterica	Cerro	350	65	1
GCA_000505405	enterica	Cerro	350	75	1
GCA_000505425	enterica	Cerro	350	90	1
GCA_000505445	enterica	Cerro	350	68	1
GCA_000505465	enterica	Give	399	143	1
GCA_000505485	enterica	Muenster	348	271	1
GCA_000505505	enterica	Typhimurium	352	227	1
GCA_000505525	enterica	Montevideo	379	258	1
GCA_000505705	enterica	Heidelberg	405	2	1
GCA_000505845	enterica	Cubana	349	169	1
GCA_000506925	enterica	Infantis	399	108	1
GCA_000506945	enterica	Infantis	397	114	1
GCA_000516855	enterica	Virchow	392	20	1
GCA_000521885	enterica	Gallinarum/pullorum	385	128	1
GCA_000523415	enterica	Typhi	360	53	1
GCA_000524415	enterica	Bovismorbificans	390	143	1
GCA_000524705	enterica	Bovismorbificans	391	153	1
GCA_000524725	enterica	Bovismorbificans	381	133	1
GCA_000524745	enterica	Bovismorbificans	382	101	1
GCA_000524765	enterica	Bovismorbificans	380	164	1
GCA_000524785	enterica	Bovismorbificans	383	103	1
GCA_000524805	enterica	Bovismorbificans	384	102	1
GCA_000524825	enterica	Bovismorbificans	386	188	1
GCA_000524845	enterica	Bovismorbificans	396	106	1
GCA_000524865	enterica	Bovismorbificans	394	119	1
GCA_000524885	enterica	Bovismorbificans	396	257	1
GCA_000524905	enterica	Bovismorbificans	396	164	1
GCA_000524925	enterica	Bovismorbificans	396	144	1
GCA_000524945	enterica	Bovismorbificans	384	116	1
GCA_000524965	enterica	Bovismorbificans	391	84	1
GCA_000599425	enterica	Namur	363	21	1
GCA_000601375	enterica	Heidelberg	383	271	1
GCA_000601395	enterica	Heidelberg	392	128	1
GCA_000601415	enterica	Heidelberg	389	160	1
GCA_000603285	enterica	Heidelberg	403	74	1
GCA_000603305	enterica	Heidelberg	401	67	1
GCA_000603325	enterica	Heidelberg	402	63	1
GCA_000603345	enterica	Heidelberg	397	147	1
GCA_000603365	enterica	Heidelberg	401	95	1
GCA_000603385	enterica	Heidelberg	393	177	1
GCA_000603405	enterica	Heidelberg	357	634	1
GCA_000603425	enterica	Heidelberg	376	368	1
GCA_000603445	enterica	Heidelberg	388	260	1
GCA_000603465	enterica	Heidelberg	341	650	1
GCA_000603485	enterica	Heidelberg	378	355	1
GCA_000603505	enterica	Heidelberg	397	93	1
GCA_000603525	enterica	Heidelberg	395	114	1
GCA_000603545	enterica	Heidelberg	403	61	1
GCA_000603565	enterica	Heidelberg	401	209	1
GCA_000603585	enterica	Heidelberg	403	82	1
GCA_000603605	enterica	Heidelberg	404	85	1
GCA_000603625	enterica	Heidelberg	392	225	1
GCA_000603645	enterica	Heidelberg	384	189	1
GCA_000603665	enterica	Heidelberg	391	142	1
GCA_000603685	enterica	Heidelberg	400	91	1
GCA_000603705	enterica	Heidelberg	403	127	1
GCA_000603725	enterica	Heidelberg	404	102	1
GCA_000603745	enterica	Heidelberg	399	154	1
GCA_000603765	enterica	Heidelberg	398	132	1
GCA_000603785	enterica	Heidelberg	403	88	1
GCA_000603805	enterica	Heidelberg	397	238	1
GCA_000603825	enterica	Heidelberg	396	163	1
GCA_000603845	enterica	Heidelberg	399	132	1
GCA_000603865	enterica	Heidelberg	398	169	1
GCA_000603885	enterica	Heidelberg	400	209	1
GCA_000603905	enterica	Heidelberg	395	202	1
GCA_000604425	enterica	Agona	365	278	1
GCA_000612325	enterica	Enteritidis	405	2	1
GCA_000614485	enterica	Typhimurium	398	87	1
GCA_000623055	enterica	Enteritidis	405	1	1
GCA_000623075	enterica	Enteritidis	405	1	1
GCA_000623095	enterica	Enteritidis	405	1	1
GCA_000623115	enterica	Enteritidis	405	1	1
GCA_000623135	enterica	Enteritidis	405	1	1
GCA_000623155	enterica	Enteritidis	405	1	1
GCA_000623175	enterica	Enteritidis	405	1	1
GCA_000623195	enterica	Enteritidis	405	1	1
GCA_000623215	enterica	Enteritidis	405	1	1
GCA_000623235	enterica	Enteritidis	405	1	1
GCA_000623255	enterica	Enteritidis	405	1	1
GCA_000623275	enterica	Enteritidis	405	1	1
GCA_000623295	enterica	Enteritidis	405	1	1
GCA_000623315	enterica	Enteritidis	405	1	1
GCA_000623335	enterica	Enteritidis	405	1	1
GCA_000623355	enterica	Enteritidis	405	1	1
GCA_000623375	enterica	Enteritidis	405	1	1
GCA_000623395	enterica	Enteritidis	405	1	1
GCA_000623415	enterica	Enteritidis	405	1	1
GCA_000623435	enterica	Enteritidis	405	1	1
GCA_000623455	enterica	Enteritidis	405	1	1
GCA_000623475	enterica	Enteritidis	405	1	1
GCA_000623495	enterica	Enteritidis	405	1	1
GCA_000623515	enterica	Enteritidis	405	1	1
GCA_000623535	enterica	Enteritidis	405	1	1
GCA_000623555	enterica	Enteritidis	405	1	1
GCA_000623575	enterica	Enteritidis	405	1	1
GCA_000623595	enterica	Enteritidis	405	1	1
GCA_000623615	enterica	Enteritidis	405	1	1
GCA_000623635	enterica	Enteritidis	405	1	1
GCA_000623655	enterica	Enteritidis	405	1	1
GCA_000623675	enterica	Enteritidis	405	1	1
GCA_000623695	enterica	Enteritidis	405	1	1
GCA_000623715	enterica	Enteritidis	405	1	1
GCA_000623735	enterica	Enteritidis	405	1	1
GCA_000623755	enterica	Enteritidis	405	1	1
GCA_000623775	enterica	Enteritidis	405	1	1
GCA_000623795	enterica	Enteritidis	405	1	1
GCA_000623815	enterica	Enteritidis	405	1	1
GCA_000623835	enterica	Enteritidis	405	1	1
GCA_000623855	enterica	Enteritidis	405	1	1
GCA_000623875	enterica	Enteritidis	405	1	1
GCA_000623895	enterica	Enteritidis	405	1	1
GCA_000623915	enterica	Enteritidis	405	1	1
GCA_000623935	enterica	Enteritidis	405	1	1
GCA_000623955	enterica	Enteritidis	405	1	1
GCA_000623975	enterica	Enteritidis	405	1	1
GCA_000623995	enterica	Enteritidis	405	1	1
GCA_000624015	enterica	Enteritidis	405	1	1
GCA_000624035	enterica	Enteritidis	405	1	1
GCA_000624055	enterica	Enteritidis	405	1	1
GCA_000624075	enterica	Enteritidis	405	1	1
GCA_000624095	enterica	Enteritidis	405	1	1
GCA_000624115	enterica	Enteritidis	405	1	1
GCA_000624135	enterica	Enteritidis	405	1	1
GCA_000624155	enterica	Enteritidis	397	1	1
GCA_000624175	enterica	Enteritidis	405	1	1
GCA_000624195	enterica	Enteritidis	405	1	1
GCA_000624215	enterica	Enteritidis	405	1	1
GCA_000624235	enterica	Enteritidis	405	1	1
GCA_000624255	enterica	Enteritidis	405	1	1
GCA_000624275	enterica	Enteritidis	405	1	1
GCA_000624295	enterica	Enteritidis	405	1	1
GCA_000624315	enterica	Enteritidis	405	1	1
GCA_000624335	enterica	Enteritidis	405	1	1
GCA_000624355	enterica	Enteritidis	405	1	1
GCA_000624375	enterica	Enteritidis	405	1	1
GCA_000624395	enterica	Enteritidis	405	1	1
GCA_000624415	enterica	Enteritidis	405	1	1
GCA_000624435	enterica	Enteritidis	405	1	1
GCA_000624455	enterica	Enteritidis	405	1	1
GCA_000624475	enterica	Enteritidis	405	1	1
GCA_000624495	enterica	Enteritidis	405	1	1
GCA_000624515	enterica	Enteritidis	402	1	1
GCA_000624535	enterica	Enteritidis	405	1	1
GCA_000624555	enterica	Enteritidis	405	1	1
GCA_000624575	enterica	Enteritidis	405	1	1
GCA_000624595	enterica	Enteritidis	405	1	1
GCA_000624615	enterica	Enteritidis	405	1	1
GCA_000624635	enterica	Enteritidis	405	1	1
GCA_000624655	enterica	Enteritidis	405	1	1
GCA_000624675	enterica	Enteritidis	405	1	1
GCA_000624695	enterica	Enteritidis	405	1	1
GCA_000624715	enterica	Enteritidis	405	1	1
GCA_000624735	enterica	Enteritidis	405	1	1
GCA_000624755	enterica	Enteritidis	405	1	1
GCA_000624775	enterica	Enteritidis	405	1	1
GCA_000624795	enterica	Enteritidis	405	1	1
GCA_000624815	enterica	Enteritidis	405	1	1
GCA_000624835	enterica	Enteritidis	405	1	1
GCA_000624855	enterica	Enteritidis	405	1	1
GCA_000624875	enterica	Enteritidis	405	1	1
GCA_000624895	enterica	Enteritidis	405	1	1
GCA_000624915	enterica	Enteritidis	405	1	1
GCA_000624935	enterica	Enteritidis	405	1	1
GCA_000624955	enterica	Enteritidis	405	1	1
GCA_000624975	enterica	Enteritidis	405	1	1
GCA_000624995	enterica	Enteritidis	405	1	1
GCA_000625015	enterica	Enteritidis	402	1	1
GCA_000625035	enterica	Enteritidis	405	1	1
GCA_000625055	enterica	Enteritidis	405	1	1
GCA_000625075	enterica	Enteritidis	405	1	1
GCA_000625095	enterica	Enteritidis	405	1	1
GCA_000625115	enterica	Enteritidis	405	1	1
GCA_000625135	enterica	Enteritidis	405	1	1
GCA_000625155	enterica	Enteritidis	405	1	1
GCA_000625175	enterica	Enteritidis	405	1	1
GCA_000625195	enterica	Enteritidis	405	1	1
GCA_000625215	enterica	Enteritidis	405	1	1
GCA_000625235	enterica	Enteritidis	405	1	1
GCA_000625255	enterica	Enteritidis	405	1	1
GCA_000625275	enterica	Enteritidis	405	1	1
GCA_000625295	enterica	Enteritidis	405	1	1
GCA_000625315	enterica	Enteritidis	405	1	1
GCA_000625335	enterica	Enteritidis	405	1	1
GCA_000625355	enterica	Enteritidis	405	1	1
GCA_000625375	enterica	Enteritidis	405	1	1
GCA_000625395	enterica	Enteritidis	405	1	1
GCA_000625415	enterica	Enteritidis	405	1	1
GCA_000625435	enterica	Enteritidis	405	1	1
GCA_000625455	enterica	Enteritidis	405	1	1
GCA_000625475	enterica	Enteritidis	405	1	1
GCA_000625495	enterica	Enteritidis	405	1	1
GCA_000625515	enterica	Enteritidis	405	1	1
GCA_000625535	enterica	Enteritidis	405	1	1
GCA_000625555	enterica	Enteritidis	405	1	1
GCA_000625575	enterica	Enteritidis	405	1	1
GCA_000625595	enterica	Enteritidis	405	1	1
GCA_000625615	enterica	Enteritidis	405	1	1
GCA_000625635	enterica	Enteritidis	405	1	1
GCA_000625655	enterica	Enteritidis	405	1	1
GCA_000625675	enterica	Enteritidis	405	1	1
GCA_000625695	enterica	Enteritidis	405	1	1
GCA_000625715	enterica	Enteritidis	405	1	1
GCA_000625735	enterica	Enteritidis	405	1	1
GCA_000625755	enterica	Enteritidis	405	1	1
GCA_000625775	enterica	Enteritidis	405	1	1
GCA_000625795	enterica	Enteritidis	405	1	1
GCA_000625815	enterica	Enteritidis	405	1	1
GCA_000625835	enterica	Enteritidis	405	1	1
GCA_000625855	enterica	Enteritidis	405	1	1
GCA_000625875	enterica	Enteritidis	405	1	1
GCA_000625895	enterica	Enteritidis	405	1	1
GCA_000625915	enterica	Enteritidis	405	1	1
GCA_000625935	enterica	Enteritidis	405	1	1
GCA_000625955	enterica	Enteritidis	405	1	1
GCA_000625975	enterica	Enteritidis	405	1	1
GCA_000625995	enterica	Enteritidis	405	1	1
GCA_000626015	enterica	Enteritidis	405	1	1
GCA_000626035	enterica	Enteritidis	405	1	1
GCA_000626055	enterica	Enteritidis	405	1	1
GCA_000626075	enterica	Enteritidis	405	1	1
GCA_000626095	enterica	Enteritidis	405	1	1
GCA_000626115	enterica	Enteritidis	405	1	1
GCA_000626135	enterica	Enteritidis	405	1	1
GCA_000626155	enterica	Enteritidis	405	1	1
GCA_000626175	enterica	Enteritidis	405	1	1
GCA_000626195	enterica	Enteritidis	405	1	1
GCA_000626215	enterica	Enteritidis	403	1	1
GCA_000626235	enterica	Enteritidis	405	1	1
GCA_000626255	enterica	Enteritidis	405	1	1
GCA_000626275	enterica	Enteritidis	405	1	1
GCA_000626295	enterica	Enteritidis	405	1	1
GCA_000626315	enterica	Enteritidis	405	1	1
GCA_000626335	enterica	Enteritidis	405	1	1
GCA_000626355	enterica	Enteritidis	405	1	1
GCA_000626375	enterica	Enteritidis	405	1	1
GCA_000626395	enterica	Enteritidis	405	1	1
GCA_000626415	enterica	Enteritidis	401	1	1
GCA_000626435	enterica	Enteritidis	403	1	1
GCA_000626455	enterica	Enteritidis	403	1	1
GCA_000626475	enterica	Enteritidis	405	1	1
GCA_000626495	enterica	Enteritidis	400	1	1
GCA_000626515	enterica	Enteritidis	405	1	1
GCA_000626535	enterica	Enteritidis	405	1	1
GCA_000626555	enterica	Enteritidis	405	1	1
GCA_000626695	enterica	Enteritidis	405	1	1
GCA_000636135	enterica	Typhimurium	404	2	1
GCA_000648375	enterica	9,12:l,v:-	350	192	1
GCA_000648415	enterica	Typhimurium	394	107	1
GCA_000648435	enterica	Typhimurium	397	104	1
GCA_000648455	enterica	Typhimurium	395	137	1
GCA_000648475	enterica	Typhimurium	396	112	1
GCA_000648495	enterica	Typhimurium	394	152	1
GCA_000658985	enterica	Cerro	278	126	1
GCA_000688355	enterica	Aqua	404	19	1
GCA_000698515	enterica	Bareilly	389	194	1
GCA_000698535	enterica	Bareilly	391	152	1
GCA_000698615	enterica	Bareilly	366	279	1
GCA_000698635	enterica	Bareilly	397	61	1
GCA_000698655	enterica	Montevideo	317	598	1
GCA_000698675	enterica	Bareilly	397	79	1
GCA_000698695	enterica	Bareilly	399	89	1
GCA_000698715	enterica	Bareilly	398	58	1
GCA_000698735	enterica	Bareilly	379	244	1
GCA_000699605	enterica	Heidelberg	395	58	1
GCA_000699625	enterica	Heidelberg	398	88	1
GCA_000699645	enterica	Heidelberg	350	590	1
GCA_000700765	enterica	Heidelberg	394	57	1
GCA_000700785	enterica	Heidelberg	404	76	1
GCA_000715155	enterica	Typhimurium	403	2	1
GCA_000732045	enterica	Give	357	45	1
GCA_000742815	enterica	Choleraesuis	393	1	1
GCA_000743055	enterica	Typhimurium	404	2	1
GCA_000747825	enterica	Bareilly	370	107	1
GCA_000747835	enterica	Bareilly	398	78	1
GCA_000747845	enterica	Bareilly	396	81	1
GCA_000747885	enterica	Bareilly	395	55	1
GCA_000747905	enterica	Bareilly	395	64	1
GCA_000747925	enterica	Bareilly	393	216	1
GCA_000747945	enterica	Bareilly	386	155	1
GCA_000747965	enterica	Bareilly	395	62	1
GCA_000747985	enterica	Bareilly	393	173	1
GCA_000748005	enterica	Bareilly	388	181	1
GCA_000748025	enterica	Bareilly	395	110	1
GCA_000748045	enterica	Bareilly	394	102	1
GCA_000748065	enterica	Bareilly	399	69	1
GCA_000748085	enterica	Bareilly	390	147	1
GCA_000748105	enterica	Bareilly	395	68	1
GCA_000748125	enterica	Bareilly	363	274	1
GCA_000748145	enterica	Bareilly	395	77	1
GCA_000748165	enterica	Bareilly	391	93	1
GCA_000748185	enterica	Bareilly	392	81	1
GCA_000748205	enterica	Bareilly	392	109	1
GCA_000748225	enterica	Bareilly	395	64	1
GCA_000748245	enterica	Bareilly	399	72	1
GCA_000748265	enterica	Bareilly	399	78	1
GCA_000748285	enterica	Bareilly	394	125	1
GCA_000748305	enterica	Bareilly	398	81	1
GCA_000748325	enterica	Bareilly	395	72	1
GCA_000748345	enterica	Bareilly	394	72	1
GCA_000748365	enterica	Bareilly	395	72	1
GCA_000748385	enterica	Bareilly	387	185	1
GCA_000748405	enterica	Bareilly	398	98	1
GCA_000748425	enterica	Bareilly	391	290	1
GCA_000748445	enterica	Bareilly	391	156	1
GCA_000748465	enterica	Bareilly	399	73	1
GCA_000748485	enterica	Bareilly	385	156	1
GCA_000748505	enterica	Bareilly	399	60	1
GCA_000748525	enterica	Bareilly	398	71	1
GCA_000748545	enterica	Bareilly	384	368	1
GCA_000748565	enterica	Bareilly	399	56	1
GCA_000748585	enterica	Bareilly	382	173	1
GCA_000748605	enterica	Bareilly	353	517	1
GCA_000748625	enterica	Bareilly	385	211	1
GCA_000748645	enterica	Bareilly	385	188	1
GCA_000748665	enterica	Bareilly	396	112	1
GCA_000748685	enterica	Bareilly	399	276	1
GCA_000748705	enterica	Bareilly	387	188	1
GCA_000748725	enterica	Bareilly	400	89	1
GCA_000748745	enterica	Bareilly	294	731	1
GCA_000748765	enterica	Bareilly	384	185	1
GCA_000748785	enterica	Bareilly	365	291	1
GCA_000748805	enterica	Bareilly	371	241	1
GCA_000748825	enterica	Bareilly	385	175	1
GCA_000748845	enterica	Bareilly	393	71	1
GCA_000748865	enterica	Bareilly	401	77	1
GCA_000748885	enterica	Bareilly	378	244	1
GCA_000748905	enterica	Bareilly	395	65	1
GCA_000748925	enterica	Bareilly	395	62	1
GCA_000748945	enterica	Bareilly	394	104	1
GCA_000748965	enterica	Bareilly	372	197	1
GCA_000748985	enterica	Bareilly	387	175	1
GCA_000749005	enterica	Bareilly	399	59	1
GCA_000749025	enterica	Bareilly	384	195	1
GCA_000749045	enterica	Bareilly	395	82	1
GCA_000749065	enterica	Bareilly	395	107	1
GCA_000749085	enterica	Bareilly	399	57	1
GCA_000749105	enterica	Bareilly	387	129	1
GCA_000749125	enterica	Bareilly	395	119	1
GCA_000749145	enterica	Bareilly	399	90	1
GCA_000749165	enterica	Bareilly	383	250	1
GCA_000749195	enterica	Bareilly	395	66	1
GCA_000749215	enterica	Bareilly	396	81	1
GCA_000749235	enterica	Bareilly	377	252	1
GCA_000749255	enterica	Bareilly	395	81	1
GCA_000749275	enterica	Bareilly	393	96	1
GCA_000749295	enterica	Bareilly	392	113	1
GCA_000749315	enterica	Bareilly	385	173	1
GCA_000749335	enterica	Bareilly	380	314	1
GCA_000749355	enterica	Bareilly	371	249	1
GCA_000749375	enterica	Bareilly	379	280	1
GCA_000749395	enterica	Bareilly	376	235	1
GCA_000749415	enterica	Bareilly	392	129	1
GCA_000749435	enterica	Bareilly	398	57	1
GCA_000749455	enterica	Bareilly	397	86	1
GCA_000749505	enterica	Bareilly	386	97	1
GCA_000750215	enterica	Enteritidis	405	1	1
GCA_000750255	enterica	Enteritidis	405	1	1
GCA_000750295	enterica	Enteritidis	399	1	1
GCA_000750335	enterica	Enteritidis	405	1	1
GCA_000750375	enterica	Enteritidis	405	1	1
GCA_000750395	enterica	Enteritidis	405	1	1
GCA_000750415	enterica	Enteritidis	405	1	1
GCA_000750435	enterica	Enteritidis	404	1	1
GCA_000750455	enterica	Enteritidis	404	1	1
GCA_000750475	enterica	Enteritidis	405	1	1
GCA_000750495	enterica	Enteritidis	405	1	1
GCA_000751335	enterica	Newport	404	12	1
GCA_000754375	enterica	Enteritidis	405	2	1
GCA_000756465	arizonae	62:z36:-	78	1	1
GCA_000757925	enterica	Bareilly	393	193	1
GCA_000757935	enterica	Bareilly	384	204	1
GCA_000757945	enterica	Bareilly	391	343	1
GCA_000757955	enterica	Bareilly	348	389	1
GCA_000758005	enterica	Bareilly	395	122	1
GCA_000759635	enterica	Weltevreden	247	716	0
GCA_000765055	enterica	Manhattan	403	4957	0
GCA_000772635	enterica	Montevideo	366	1	1
GCA_000783815	enterica	Enteritidis	405	3	1
GCA_000784215	enterica	Typhimurium	398	146	1
GCA_000784225	enterica	Typhimurium	400	138	1
GCA_000784235	enterica	Typhimurium	397	148	1
GCA_000784245	enterica	Typhimurium	399	148	1
GCA_000784295	enterica	Typhimurium	402	155	1
GCA_000784315	enterica	Typhimurium	399	140	1
GCA_000786025	enterica	Typhimurium	402	69	1
GCA_000801935	enterica	Gallinarum	384	82	1
GCA_000806475	enterica	Senftenberg	379	52	1
GCA_000806505	enterica	Senftenberg	379	92	1
GCA_000806525	enterica	Paratyphi	393	58	1
GCA_000806545	enterica	Agona	375	55	1
GCA_000806565	enterica	Agona	375	64	1
GCA_000806585	enterica	Agona	374	48	1
GCA_000806605	enterica	Agona	374	52	1
GCA_000806625	enterica	Anatum	402	60	1
GCA_000806645	enterica	Brandenburg	360	38	1
GCA_000806665	enterica	Dublin	396	37	1
GCA_000806685	enterica	Dublin	396	35	1
GCA_000806705	enterica	Havana	388	49	1
GCA_000806725	enterica	Havana	367	41	1
GCA_000806745	enterica	Heidelberg	402	35	1
GCA_000806765	enterica	Heidelberg	404	44	1
GCA_000806785	enterica	Heidelberg	403	38	1
GCA_000806805	enterica	Infantis	399	41	1
GCA_000806825	enterica	Infantis	400	47	1
GCA_000806845	enterica	Senftenberg	377	45	1
GCA_000806865	enterica	Senftenberg	376	72	1
GCA_000806885	enterica	Agona	376	55	1
GCA_000806905	enterica	Agona	375	60	1
GCA_000806925	enterica	Anatum	405	32	1
GCA_000806945	enterica	Dublin	394	47	1
GCA_000806965	enterica	Heidelberg	403	39	1
GCA_000806985	enterica	Infantis	399	42	1
GCA_000807005	enterica	Infantis	400	44	1
GCA_000807025	enterica	Senftenberg	378	56	1
GCA_000807035	enterica	Senftenberg	380	43	1
GCA_000807045	enterica	Infantis	400	39	1
GCA_000807055	enterica	Livingstone	375	41	1
GCA_000807105	enterica	Livingstone	376	32	1
GCA_000807125	enterica	Senftenberg	380	32	1
GCA_000812575	enterica	Infantis	399	219	1
GCA_000812595	enterica	Infantis	399	170	1
GCA_000818075	enterica	Paratyphi	360	1	1
GCA_000818115	enterica	Paratyphi	363	1	1
GCA_000828595	enterica	Typhimurium	404	2	1
GCA_000831025	enterica	Enteritidis	405	1	1
GCA_000831045	enterica	Enteritidis	405	1	1
GCA_000832685	enterica	Bareilly	399	39	1
GCA_000878845	enterica	C1:g	374	39	1
GCA_000878855	enterica	C1:g	374	37	1
GCA_000940895	enterica	Anatum	405	1	1
GCA_000940935	enterica	Newport	402	1	1
GCA_000940975	enterica	Montevideo	358	1	1
GCA_000941015	enterica	Typhimurium	403	1	1
GCA_000944835	enterica	Typhi	357	130	1
GCA_000953175	enterica	Dublin	397	1	1
GCA_000953495	enterica	Infantis	401	1	1
GCA_000953595	enterica	Pullorum	391	1	1
GCA_000956125	enterica	Livingstone	371	31	1
GCA_000961995	enterica	Heidelberg	402	61	1
GCA_000962005	enterica	Heidelberg	385	546	1
GCA_000962015	enterica	Heidelberg	382	299	1
GCA_000962025	enterica	Heidelberg	397	79	1
GCA_000962075	enterica	Heidelberg	401	46	1
GCA_000962085	enterica	Heidelberg	400	62	1
GCA_000962115	enterica	Heidelberg	389	192	1
GCA_000962125	enterica	Heidelberg	341	744	1
GCA_000962145	enterica	Heidelberg	387	164	1
GCA_000962165	enterica	Heidelberg	365	558	1
GCA_000962175	enterica	Heidelberg	391	198	1
GCA_000962205	enterica	Heidelberg	373	418	1
GCA_000962225	enterica	Heidelberg	352	534	1
GCA_000962235	enterica	Heidelberg	366	463	1
GCA_000962275	enterica	Heidelberg	363	417	1
GCA_000962295	enterica	Heidelberg	391	147	1
GCA_000962305	enterica	Heidelberg	379	311	1
GCA_000962315	enterica	Heidelberg	375	338	1
GCA_000962355	enterica	Heidelberg	366	432	1
GCA_000962365	enterica	Heidelberg	395	153	1
GCA_000962395	enterica	Heidelberg	396	176	1
GCA_000962405	enterica	Heidelberg	391	111	1
GCA_000962435	enterica	Heidelberg	396	145	1
GCA_000962445	enterica	Heidelberg	394	189	1
GCA_000962475	enterica	Heidelberg	399	118	1
GCA_000962485	enterica	Heidelberg	398	81	1
GCA_000962515	enterica	Heidelberg	398	168	1
GCA_000962525	enterica	Heidelberg	402	42	1
GCA_000962555	enterica	Heidelberg	402	79	1
GCA_000962565	enterica	Heidelberg	396	196	1
GCA_000962595	enterica	Heidelberg	396	174	1
GCA_000962605	enterica	Heidelberg	402	100	1
GCA_000962625	enterica	Heidelberg	403	66	1
GCA_000962655	enterica	Heidelberg	403	60	1
GCA_000962675	enterica	Heidelberg	381	293	1
GCA_000962685	enterica	Heidelberg	402	46	1
GCA_000962695	enterica	Heidelberg	398	116	1
GCA_000962725	enterica	Heidelberg	401	87	1
GCA_000963535	enterica	Anatum	402	1	1
GCA_000964145	enterica	Berta	399	44	1
GCA_000964155	enterica	Berta	394	67	1
GCA_000964185	enterica	Mishmarhaemek	376	43	1
GCA_000968635	salamae	II 42:g,t:-	194	74	1
GCA_000968775	enterica	Enteritidis	405	1	1
GCA_000968795	enterica	Enteritidis	405	1	1
GCA_000973645	enterica	Typhimurium	405	1	1
GCA_000973665	enterica	Montevideo	356	1	1
GCA_000973685	enterica	Newport	405	1	1
GCA_000973745	enterica	Hadar	400	58	1
GCA_000973755	enterica	Kentucky	380	76	1
GCA_000973775	enterica	Hadar	398	62	1
GCA_000973785	enterica	Heidelberg	394	272	1
GCA_000973815	enterica	4,[5],12:i:-	401	91	1
GCA_000973835	enterica	Kentucky	375	260	1
GCA_000973845	enterica	Typhimurium	402	81	1
GCA_000973885	enterica	Typhimurium	401	87	1
GCA_000973905	enterica	Kentucky	374	204	1
GCA_000973915	enterica	Typhimurium	403	68	1
GCA_000973935	enterica	Enteritidis	402	41	1
GCA_000973955	enterica	Thompson	402	48	1
GCA_000973985	enterica	Typhimurium	399	7	1
GCA_000974005	enterica	4,[5],12:i:-	401	88	1
GCA_000974015	enterica	Typhimurium	400	101	1
GCA_000974035	enterica	4,[5],12:i:-	401	70	1
GCA_000974045	enterica	Enteritidis	404	34	1
GCA_000974085	enterica	Kentucky	375	252	1
GCA_000974095	enterica	Typhimurium	403	67	1
GCA_000974125	enterica	Typhimurium	402	65	1
GCA_000974135	enterica	Hadar	401	42	1
GCA_000974165	enterica	Heidelberg	402	49	1
GCA_000974175	enterica	Heidelberg	403	54	1
GCA_000974205	enterica	Heidelberg	403	61	1
GCA_000974215	enterica	Typhimurium	400	90	1
GCA_000974975	enterica	Schwarzengrund	348	170	1
GCA_000982755	enterica	Typhi	357	70	1
GCA_000983135	enterica	Paratyphi	359	2	1
GCA_000983155	enterica	Paratyphi	359	3	1
GCA_000983175	enterica	Paratyphi	354	3	1
GCA_000983195	enterica	Paratyphi	358	2	1
GCA_000983215	enterica	Paratyphi	360	2	1
GCA_000983235	enterica	Paratyphi	360	1	1
GCA_000983255	enterica	Paratyphi	359	1	1
GCA_000983275	enterica	Paratyphi	359	2	1
GCA_000983295	enterica	Paratyphi	357	2	1
GCA_000983315	enterica	Paratyphi	360	6	1
GCA_000983335	enterica	Paratyphi	357	4	1
GCA_000983355	enterica	Paratyphi	358	6	1
GCA_000983375	enterica	Paratyphi	360	2	1
GCA_000983395	enterica	Paratyphi	359	3	1
GCA_000983415	enterica	Paratyphi	352	2	1
GCA_000983435	enterica	Paratyphi	359	2	1
GCA_000983485	enterica	Paratyphi	360	1	1
GCA_000983505	enterica	Paratyphi	348	2	1
GCA_000983535	enterica	Paratyphi	357	1	1
GCA_000983565	enterica	Paratyphi	359	6	1
GCA_000983595	enterica	Paratyphi	360	9	1
GCA_000983625	enterica	Paratyphi	359	1	1
GCA_000983645	enterica	Paratyphi	359	5	1
GCA_000983685	enterica	Paratyphi	359	2	1
GCA_000983705	enterica	Paratyphi	358	7	1
GCA_000983735	enterica	Paratyphi	358	2	1
GCA_000983755	enterica	Paratyphi	358	1	1
GCA_000983775	enterica	Paratyphi	358	6	1
GCA_000983795	enterica	Paratyphi	359	3	1
GCA_000983835	enterica	Paratyphi	358	2	1
GCA_000983855	enterica	Paratyphi	358	1	1
GCA_000983875	enterica	Paratyphi	357	1	1
GCA_000983895	enterica	Paratyphi	359	1	1
GCA_000983915	enterica	Paratyphi	359	1	1
GCA_000983935	enterica	Paratyphi	358	1	1
GCA_000983955	enterica	Paratyphi	355	1	1
GCA_000983975	enterica	Paratyphi	358	3	1
GCA_000983995	enterica	Paratyphi	357	2	1
GCA_000984025	enterica	Paratyphi	358	1	1
GCA_000984045	enterica	Paratyphi	358	3	1
GCA_000984075	enterica	Paratyphi	360	2	1
GCA_000984095	enterica	Paratyphi	360	1	1
GCA_000984115	enterica	Paratyphi	360	1	1
GCA_000984135	enterica	Paratyphi	360	2	1
GCA_000984155	enterica	Paratyphi	360	2	1
GCA_000984175	enterica	Paratyphi	350	53	1
GCA_000984195	enterica	Paratyphi	361	2	1
GCA_000984215	enterica	Paratyphi	360	8	1
GCA_000984235	enterica	Paratyphi	359	1	1
GCA_000984255	enterica	Paratyphi	353	3	1
GCA_000984275	enterica	Paratyphi	357	8	1
GCA_000984295	enterica	Paratyphi	360	2	1
GCA_000984315	enterica	Paratyphi	349	2	1
GCA_000984335	enterica	Paratyphi	360	2	1
GCA_000984355	enterica	Paratyphi	361	14	1
GCA_000984375	enterica	Paratyphi	359	6	1
GCA_000984395	enterica	Paratyphi	360	4	1
GCA_000984415	enterica	Paratyphi	360	2	1
GCA_000984435	enterica	Paratyphi	357	2	1
GCA_000984455	enterica	Paratyphi	359	21	1
GCA_000984475	enterica	Paratyphi	359	19	1
GCA_000984495	enterica	Paratyphi	361	1	1
GCA_000984515	enterica	Paratyphi	360	2	1
GCA_000984535	enterica	Paratyphi	350	20	1
GCA_000984555	enterica	Paratyphi	354	2	1
GCA_000984575	enterica	Paratyphi	359	2	1
GCA_000984595	enterica	Paratyphi	359	1	1
GCA_000984615	enterica	Paratyphi	361	17	1
GCA_000984635	enterica	Paratyphi	360	2	1
GCA_000984655	enterica	Paratyphi	360	10	1
GCA_000984675	enterica	Paratyphi	360	1	1
GCA_000984695	enterica	Paratyphi	359	2	1
GCA_000984715	enterica	Paratyphi	358	2	1
GCA_000984735	enterica	Paratyphi	358	2	1
GCA_000984755	enterica	Paratyphi	356	7	1
GCA_000984775	enterica	Paratyphi	358	4	1
GCA_000984795	enterica	Paratyphi	360	3	1
GCA_000984815	enterica	Paratyphi	360	9	1
GCA_000984835	enterica	Paratyphi	351	1	1
GCA_000984855	enterica	Paratyphi	358	1	1
GCA_000984875	enterica	Paratyphi	360	13	1
GCA_000984895	enterica	Paratyphi	358	1	1
GCA_000984915	enterica	Paratyphi	356	1	1
GCA_000984935	enterica	Paratyphi	359	3	1
GCA_000984955	enterica	Paratyphi	358	11	1
GCA_000984975	enterica	Paratyphi	358	23	1
GCA_000984995	enterica	Paratyphi	359	1	1
GCA_000985015	enterica	Paratyphi	360	2	1
GCA_000985035	enterica	Paratyphi	360	1	1
GCA_000985055	enterica	Paratyphi	358	2	1
GCA_000985075	enterica	Paratyphi	355	2	1
GCA_000985095	enterica	Paratyphi	359	2	1
GCA_000985115	enterica	Paratyphi	358	23	1
GCA_000985135	enterica	Paratyphi	358	2	1
GCA_000985155	enterica	Paratyphi	359	1	1
GCA_000985175	enterica	Paratyphi	359	1	1
GCA_000985195	enterica	Paratyphi	358	2	1
GCA_000985215	enterica	Paratyphi	360	1	1
GCA_000985235	enterica	Paratyphi	358	3	1
GCA_000985255	enterica	Paratyphi	361	2	1
GCA_000985275	enterica	Paratyphi	360	1	1
GCA_000985295	enterica	Paratyphi	357	2	1
GCA_000985315	enterica	Paratyphi	361	2	1
GCA_000985335	enterica	Paratyphi	359	1	1
GCA_000985355	enterica	Paratyphi	358	2	1
GCA_000985375	enterica	Paratyphi	358	2	1
GCA_000985395	enterica	Paratyphi	357	2	1
GCA_000985415	enterica	Paratyphi	360	13	1
GCA_000985435	enterica	Paratyphi	355	1	1
GCA_000985455	enterica	Paratyphi	357	2	1
GCA_000985475	enterica	Paratyphi	360	6	1
GCA_000985495	enterica	Paratyphi	358	8	1
GCA_000985515	enterica	Paratyphi	360	3	1
GCA_000985535	enterica	Paratyphi	357	2	1
GCA_000985555	enterica	Paratyphi	356	3	1
GCA_000985575	enterica	Paratyphi	356	1	1
GCA_000985595	enterica	Paratyphi	356	3	1
GCA_000985615	enterica	Paratyphi	358	1	1
GCA_000985655	enterica	Paratyphi	358	1	1
GCA_000985675	enterica	Paratyphi	361	4	1
GCA_000985695	enterica	Paratyphi	360	1	1
GCA_000985715	enterica	Paratyphi	356	3	1
GCA_000985735	enterica	Paratyphi	359	2	1
GCA_000985755	enterica	Paratyphi	346	2	1
GCA_000985775	enterica	Paratyphi	359	2	1
GCA_000985795	enterica	Paratyphi	359	5	1
GCA_000985815	enterica	Paratyphi	359	1	1
GCA_000985835	enterica	Paratyphi	358	13	1
GCA_000985855	enterica	Paratyphi	360	2	1
GCA_000988525	enterica	Anatum	405	2	1
GCA_000993725	enterica	Typhimurium	377	1	1
GCA_001006525	enterica	Typhimurium	404	8	1
GCA_001026705	enterica	Typhimurium	402	8	1
GCA_001027585	enterica	Typhimurium	402	10	1
GCA_001027595	enterica	Typhimurium	402	14	1
GCA_001027605	enterica	Typhimurium	401	12	1
GCA_001027615	enterica	Typhimurium	402	14	1
GCA_001034525	enterica	Typhimurium	402	13	1
GCA_001034545	enterica	Typhimurium	404	28	1
GCA_001034565	enterica	Typhimurium	402	10	1
GCA_001034585	enterica	Typhimurium	401	14	1
GCA_001034595	enterica	Typhimurium	403	11	1
GCA_001034605	enterica	Typhimurium	403	11	1
GCA_001034615	enterica	Typhimurium	403	28	1
GCA_001038035	enterica	Typhimurium	402	17	1
GCA_001038085	enterica	Typhimurium	402	20	1
GCA_001038095	enterica	Typhimurium	401	11	1
GCA_001038105	enterica	Typhimurium	402	13	1
GCA_001038115	enterica	Typhimurium	403	15	1
GCA_001038165	enterica	Typhimurium	403	14	1
GCA_001040825	enterica	Derby	364	29	1
GCA_001042425	enterica	Typhimurium	404	9	1
GCA_001043095	enterica	Cerro	346	44	1
GCA_001045395	enterica	Paratyphi	365	1	1
GCA_001047615	enterica	Napoli	326	210	1
GCA_001047895	enterica	Typhi	358	42	1
GCA_001047915	enterica	Typhi	359	43	1
GCA_001047935	enterica	Typhi	355	55	1
GCA_001047955	enterica	Typhi	359	38	1
GCA_001047975	enterica	Typhi	355	54	1
GCA_001047995	enterica	Typhi	355	50	1
GCA_001048015	enterica	Typhi	355	69	1
GCA_001048035	enterica	Typhi	351	51	1
GCA_001048055	enterica	Typhi	354	53	1
GCA_001048075	enterica	Typhi	358	69	1
GCA_001048095	enterica	Typhi	357	60	1
GCA_001048115	enterica	Typhi	357	52	1
GCA_001048135	enterica	Typhi	356	55	1
GCA_001048155	enterica	Typhi	355	59	1
GCA_001048175	enterica	Typhi	357	53	1
GCA_001048195	enterica	Typhi	358	64	1
GCA_001048215	enterica	Typhi	357	60	1
GCA_001048235	enterica	Typhi	358	50	1
GCA_001048255	enterica	Typhi	357	57	1
GCA_001048275	enterica	Typhi	357	98	1
GCA_001048295	enterica	Typhi	355	54	1
GCA_001048315	enterica	Typhi	357	104	1
GCA_001048335	enterica	Typhi	357	68	1
GCA_001048355	enterica	Typhi	356	54	1
GCA_001048375	enterica	Typhi	356	61	1
GCA_001048395	enterica	Typhi	357	53	1
GCA_001048415	enterica	Typhi	356	55	1
GCA_001048435	enterica	Typhi	356	55	1
GCA_001048455	enterica	Typhi	358	60	1
GCA_001050855	enterica	Agona	369	146	1
GCA_001051385	enterica	Typhi	358	71	1
GCA_001051525	enterica	Newport	390	186	1
GCA_001051535	enterica	Newport	394	137	1
GCA_001051545	enterica	Newport	394	194	1
GCA_001051555	enterica	Newport	403	54	1
GCA_001051605	enterica	Newport	402	58	1
GCA_001051615	enterica	Newport	403	59	1
GCA_001051625	enterica	Newport	401	58	1
GCA_001051635	enterica	Newport	401	67	1
GCA_001051685	enterica	Newport	402	60	1
GCA_001051695	enterica	Newport	403	54	1
GCA_001051705	enterica	Newport	401	58	1
GCA_001051715	enterica	Newport	401	67	1
GCA_001051765	enterica	Newport	395	137	1
GCA_001051775	enterica	Newport	388	266	1
GCA_001051795	enterica	Newport	395	125	1
GCA_001051815	enterica	Newport	393	127	1
GCA_001051845	enterica	Newport	376	191	1
GCA_001077835	enterica	Ouakam	320	2	1
GCA_001078155	enterica	Typhimurium	390	193	1
GCA_001078725	enterica	Typhi	360	44	1
GCA_001078745	enterica	Typhi	355	60	1
GCA_001078765	enterica	Typhi	358	57	1
GCA_001078785	enterica	Typhi	354	53	1
GCA_001078825	enterica	Typhi	357	58	1
GCA_001078845	enterica	Typhi	357	52	1
GCA_001078865	enterica	Typhi	356	52	1
GCA_001078885	enterica	Typhi	357	55	1
GCA_001078905	enterica	Typhi	356	50	1
GCA_001078925	enterica	Typhi	354	53	1
GCA_001078945	enterica	Typhi	361	40	1
GCA_001078965	enterica	Typhi	358	38	1
GCA_001078985	enterica	Typhi	359	49	1
GCA_001079005	enterica	Typhi	360	45	1
GCA_001079025	enterica	Typhi	359	61	1
GCA_001079045	enterica	Typhi	359	42	1
GCA_001079065	enterica	Typhi	360	42	1
GCA_001079085	enterica	Typhi	359	48	1
GCA_001079105	enterica	Typhi	360	44	1
GCA_001079125	enterica	Typhi	359	40	1
GCA_001079145	enterica	Typhi	360	54	1
GCA_001079165	enterica	Typhi	360	42	1
GCA_001079185	enterica	Typhi	360	47	1
GCA_001079205	enterica	Typhi	360	42	1
GCA_001079225	enterica	Typhi	360	47	1
GCA_001079245	enterica	Typhi	361	39	1
GCA_001079265	enterica	Typhi	360	61	1
GCA_001079285	enterica	Typhi	359	52	1
GCA_001079305	enterica	Typhi	358	56	1
GCA_001079325	enterica	Typhi	360	41	1
GCA_001079345	enterica	Typhi	359	42	1
GCA_001079365	enterica	Typhi	359	44	1
GCA_001079385	enterica	Typhi	359	41	1
GCA_001079405	enterica	Typhi	361	41	1
GCA_001079425	enterica	Typhi	359	58	1
GCA_001079445	enterica	Typhi	360	46	1
GCA_001079465	enterica	Typhi	359	43	1
GCA_001079485	enterica	Typhi	361	45	1
GCA_001079505	enterica	Typhi	359	45	1
GCA_001079525	enterica	Typhi	359	41	1
GCA_001079545	enterica	Typhi	360	40	1
GCA_001079565	enterica	Typhi	360	41	1
GCA_001079585	enterica	Typhi	360	44	1
GCA_001079605	enterica	Typhi	361	56	1
GCA_001079625	enterica	Typhi	359	53	1
GCA_001079645	enterica	Typhi	355	50	1
GCA_001079665	enterica	Typhi	360	57	1
GCA_001079685	enterica	Typhi	359	39	1
GCA_001079705	enterica	Typhi	358	53	1
GCA_001079725	enterica	Typhi	359	45	1
GCA_001079745	enterica	Typhi	360	58	1
GCA_001079765	enterica	Typhi	359	46	1
GCA_001079785	enterica	Typhi	359	43	1
GCA_001079805	enterica	Typhi	360	40	1
GCA_001079825	enterica	Typhi	360	47	1
GCA_001079845	enterica	Typhi	358	48	1
GCA_001079865	enterica	Typhi	360	42	1
GCA_001079885	enterica	Typhi	360	43	1
GCA_001079905	enterica	Typhi	361	42	1
GCA_001079925	enterica	Typhi	360	54	1
GCA_001079945	enterica	Typhi	359	44	1
GCA_001079965	enterica	Typhi	360	43	1
GCA_001079985	enterica	Typhi	361	51	1
GCA_001080005	enterica	Typhi	361	39	1
GCA_001080025	enterica	Typhi	359	51	1
GCA_001080045	enterica	Typhi	359	43	1
GCA_001080065	enterica	Typhi	356	59	1
GCA_001080085	enterica	Typhi	359	46	1
GCA_001080105	enterica	Typhi	359	42	1
GCA_001080125	enterica	Typhi	360	41	1
GCA_001080145	enterica	Typhi	359	42	1
GCA_001080165	enterica	Typhi	360	42	1
GCA_001080185	enterica	Typhi	357	44	1
GCA_001080205	enterica	Typhi	359	43	1
GCA_001080225	enterica	Typhi	360	46	1
GCA_001080245	enterica	Typhi	360	43	1
GCA_001080265	enterica	Typhi	359	60	1
GCA_001080285	enterica	Typhi	361	47	1
GCA_001080305	enterica	Typhi	359	42	1
GCA_001080325	enterica	Typhi	358	51	1
GCA_001080345	enterica	Typhi	360	46	1
GCA_001080365	enterica	Typhi	359	52	1
GCA_001080385	enterica	Typhi	360	46	1
GCA_001080405	enterica	Typhi	360	51	1
GCA_001080425	enterica	Typhi	359	41	1
GCA_001080445	enterica	Typhi	360	53	1
GCA_001080465	enterica	Typhi	360	44	1
GCA_001080485	enterica	Typhi	361	41	1
GCA_001080505	enterica	Typhi	359	46	1
GCA_001080525	enterica	Typhi	358	45	1
GCA_001080545	enterica	Typhi	361	54	1
GCA_001080565	enterica	Typhi	357	42	1
GCA_001080585	enterica	Typhi	359	52	1
GCA_001080605	enterica	Typhi	360	43	1
GCA_001080625	enterica	Typhi	360	39	1
GCA_001080645	enterica	Typhi	359	45	1
GCA_001080665	enterica	Typhi	361	40	1
GCA_001080685	enterica	Typhi	359	50	1
GCA_001080705	enterica	Typhi	355	97	1
GCA_001080725	enterica	Typhi	359	47	1
GCA_001080745	enterica	Typhi	359	44	1
GCA_001080765	enterica	Typhi	359	48	1
GCA_001080785	enterica	Typhi	359	56	1
GCA_001080805	enterica	Typhi	358	41	1
GCA_001080825	enterica	Typhi	360	43	1
GCA_001080845	enterica	Typhi	360	45	1
GCA_001080865	enterica	Typhi	359	51	1
GCA_001080885	enterica	Typhi	360	41	1
GCA_001080905	enterica	Typhi	360	40	1
GCA_001080925	enterica	Typhi	360	41	1
GCA_001080945	enterica	Typhi	361	38	1
GCA_001080965	enterica	Typhi	359	41	1
GCA_001080985	enterica	Typhi	357	46	1
GCA_001081005	enterica	Typhi	359	41	1
GCA_001081025	enterica	Typhi	360	43	1
GCA_001081045	enterica	Typhi	358	46	1
GCA_001081065	enterica	Typhi	359	54	1
GCA_001081085	enterica	Typhi	360	64	1
GCA_001081105	enterica	Typhi	360	48	1
GCA_001081125	enterica	Typhi	359	43	1
GCA_001081145	enterica	Typhi	360	45	1
GCA_001081165	enterica	Typhi	359	55	1
GCA_001081185	enterica	Typhi	360	39	1
GCA_001081205	enterica	Typhi	359	44	1
GCA_001081225	enterica	Typhi	359	54	1
GCA_001081245	enterica	Typhi	360	43	1
GCA_001081265	enterica	Typhi	360	40	1
GCA_001081285	enterica	Typhi	359	46	1
GCA_001081305	enterica	Typhi	359	57	1
GCA_001081325	enterica	Typhi	360	54	1
GCA_001081345	enterica	Typhi	360	44	1
GCA_001081365	enterica	Typhi	359	56	1
GCA_001081385	enterica	Typhi	359	44	1
GCA_001081405	enterica	Typhi	359	40	1
GCA_001081425	enterica	Typhi	359	41	1
GCA_001081445	enterica	Typhi	359	40	1
GCA_001081465	enterica	Typhi	359	42	1
GCA_001081485	enterica	Typhi	359	41	1
GCA_001081505	enterica	Typhi	359	66	1
GCA_001081525	enterica	Typhi	359	43	1
GCA_001081545	enterica	Typhi	360	41	1
GCA_001081565	enterica	Typhi	357	46	1
GCA_001081585	enterica	Typhi	359	41	1
GCA_001081605	enterica	Typhi	361	43	1
GCA_001081625	enterica	Typhi	359	41	1
GCA_001081645	enterica	Typhi	359	58	1
GCA_001081665	enterica	Typhi	360	38	1
GCA_001081685	enterica	Typhi	361	50	1
GCA_001081705	enterica	Typhi	360	39	1
GCA_001081725	enterica	Typhi	361	43	1
GCA_001081745	enterica	Typhi	359	48	1
GCA_001081765	enterica	Typhi	360	46	1
GCA_001081785	enterica	Typhi	361	38	1
GCA_001081805	enterica	Typhi	359	49	1
GCA_001081825	enterica	Typhi	359	43	1
GCA_001081845	enterica	Typhi	359	44	1
GCA_001081865	enterica	Typhi	359	51	1
GCA_001081885	enterica	Typhi	359	41	1
GCA_001081905	enterica	Typhi	360	42	1
GCA_001081925	enterica	Typhi	358	42	1
GCA_001081945	enterica	Typhi	359	41	1
GCA_001081965	enterica	Typhi	360	43	1
GCA_001081985	enterica	Typhi	359	42	1
GCA_001082005	enterica	Typhi	359	43	1
GCA_001082025	enterica	Typhi	359	52	1
GCA_001082045	enterica	Typhi	360	45	1
GCA_001082065	enterica	Typhi	359	49	1
GCA_001082085	enterica	Typhi	360	48	1
GCA_001082105	enterica	Typhi	360	45	1
GCA_001082125	enterica	Typhi	359	41	1
GCA_001082145	enterica	Typhi	361	44	1
GCA_001082165	enterica	Typhi	359	43	1
GCA_001082185	enterica	Typhi	360	43	1
GCA_001082205	enterica	Typhi	360	50	1
GCA_001082225	enterica	Typhi	361	44	1
GCA_001082245	enterica	Typhi	359	44	1
GCA_001082265	enterica	Typhi	361	55	1
GCA_001082285	enterica	Typhi	360	45	1
GCA_001082305	enterica	Typhi	360	44	1
GCA_001082325	enterica	Typhi	359	48	1
GCA_001082345	enterica	Typhi	358	40	1
GCA_001082365	enterica	Typhi	359	59	1
GCA_001082385	enterica	Typhi	359	42	1
GCA_001082405	enterica	Typhi	360	45	1
GCA_001082425	enterica	Typhi	360	43	1
GCA_001082445	enterica	Typhi	359	44	1
GCA_001082465	enterica	Typhi	359	47	1
GCA_001082485	enterica	Typhi	358	58	1
GCA_001082505	enterica	Typhi	360	40	1
GCA_001082525	enterica	Typhi	360	45	1
GCA_001082545	enterica	Typhi	360	40	1
GCA_001082565	enterica	Typhi	359	50	1
GCA_001082585	enterica	Typhi	359	52	1
GCA_001082605	enterica	Typhi	354	44	1
GCA_001082625	enterica	Typhi	359	53	1
GCA_001082645	enterica	Typhi	359	42	1
GCA_001082665	enterica	Typhi	360	51	1
GCA_001082685	enterica	Typhi	360	42	1
GCA_001082705	enterica	Typhi	359	47	1
GCA_001082725	enterica	Typhi	357	55	1
GCA_001082745	enterica	Typhi	360	42	1
GCA_001082765	enterica	Typhi	359	43	1
GCA_001082785	enterica	Typhi	360	44	1
GCA_001082805	enterica	Typhi	359	60	1
GCA_001082825	enterica	Typhi	359	43	1
GCA_001082845	enterica	Typhi	358	44	1
GCA_001082865	enterica	Typhi	360	41	1
GCA_001082885	enterica	Typhi	359	46	1
GCA_001082905	enterica	Typhi	359	49	1
GCA_001082925	enterica	Typhi	359	47	1
GCA_001082945	enterica	Typhi	359	45	1
GCA_001082965	enterica	Typhi	359	53	1
GCA_001083005	enterica	Typhi	359	52	1
GCA_001083065	enterica	Typhi	358	52	1
GCA_001083165	enterica	Typhi	307	401	1
GCA_001083185	enterica	Typhi	359	54	1
GCA_001083325	enterica	Typhi	359	44	1
GCA_001083605	enterica	Typhi	357	54	1
GCA_001083745	enterica	Typhi	360	63	1
GCA_001083855	enterica	Bovismorbificans	318	53	1
GCA_001084005	enterica	Typhi	358	48	1
GCA_001084165	enterica	Typhi	358	54	1
GCA_001084205	enterica	Typhi	359	57	1
GCA_001084245	enterica	Typhi	357	55	1
GCA_001084325	enterica	Typhi	356	55	1
GCA_001084525	enterica	Typhi	360	42	1
GCA_001084585	enterica	Typhi	359	54	1
GCA_001084945	enterica	Typhi	358	57	1
GCA_001084965	enterica	Typhi	357	59	1
GCA_001084985	enterica	Typhi	359	43	1
GCA_001085025	enterica	Typhi	355	59	1
GCA_001085145	enterica	Typhimurium	404	61	1
GCA_001085185	enterica	Typhi	359	40	1
GCA_001085205	enterica	Typhi	358	52	1
GCA_001085225	enterica	Typhi	359	40	1
GCA_001085245	enterica	Typhi	359	54	1
GCA_001085325	enterica	Typhi	358	42	1
GCA_001085365	enterica	Typhi	359	64	1
GCA_001085485	enterica	Typhi	359	58	1
GCA_001085525	enterica	Typhi	359	49	1
GCA_001085605	enterica	Typhi	360	45	1
GCA_001085625	enterica	Typhi	360	41	1
GCA_001085685	enterica	Typhimurium	404	54	1
GCA_001085745	enterica	Typhi	360	46	1
GCA_001085905	enterica	Typhi	358	60	1
GCA_001085925	enterica	Typhi	359	46	1
GCA_001086265	enterica	Typhi	356	58	1
GCA_001086325	enterica	Typhi	345	60	1
GCA_001086425	enterica	Typhi	359	50	1
GCA_001086485	enterica	Typhi	357	55	1
GCA_001086945	enterica	Typhi	359	50	1
GCA_001087005	enterica	Typhi	359	41	1
GCA_001087065	enterica	Typhi	360	44	1
GCA_001087105	enterica	Typhi	354	55	1
GCA_001087165	enterica	Typhi	360	39	1
GCA_001087345	enterica	Typhi	354	60	1
GCA_001087425	enterica	Bovismorbificans	343	48	1
GCA_001087545	enterica	Typhi	359	69	1
GCA_001087625	enterica	Typhi	358	64	1
GCA_001087725	enterica	Typhi	359	41	1
GCA_001087985	enterica	Typhi	359	60	1
GCA_001088065	enterica	Typhi	357	55	1
GCA_001088085	enterica	Typhi	358	55	1
GCA_001088305	enterica	Typhi	359	45	1
GCA_001088345	enterica	Typhi	359	53	1
GCA_001088605	enterica	Typhi	358	57	1
GCA_001088765	enterica	Typhi	359	40	1
GCA_001088965	enterica	Typhi	359	44	1
GCA_001089065	enterica	Typhi	360	55	1
GCA_001089225	enterica	Typhi	354	54	1
GCA_001089345	enterica	Typhi	346	55	1
GCA_001089365	enterica	Typhi	357	54	1
GCA_001089465	enterica	Typhi	359	49	1
GCA_001089545	enterica	Typhi	357	57	1
GCA_001089565	enterica	Typhi	357	46	1
GCA_001089625	enterica	Typhi	359	50	1
GCA_001089805	enterica	Typhi	359	42	1
GCA_001089865	enterica	Typhi	359	52	1
GCA_001089925	enterica	Typhi	359	206	1
GCA_001089985	enterica	Typhi	356	67	1
GCA_001090105	enterica	Typhi	360	45	1
GCA_001090265	enterica	Typhi	360	42	1
GCA_001090325	enterica	Typhi	360	48	1
GCA_001090385	enterica	Typhi	360	61	1
GCA_001090485	enterica	Typhi	359	49	1
GCA_001090505	enterica	Typhi	358	42	1
GCA_001090585	enterica	Typhi	353	53	1
GCA_001090905	enterica	Typhi	356	76	1
GCA_001090925	enterica	Typhi	360	88	1
GCA_001090965	enterica	Typhi	359	73	1
GCA_001091105	enterica	Typhi	359	47	1
GCA_001091245	enterica	Typhi	360	45	1
GCA_001091385	enterica	Typhi	360	41	1
GCA_001091425	enterica	Typhi	359	67	1
GCA_001091445	enterica	Typhimurium	404	47	1
GCA_001091525	enterica	Typhi	360	42	1
GCA_001091665	enterica	Typhi	360	58	1
GCA_001091725	enterica	Typhi	359	73	1
GCA_001091785	enterica	Typhi	359	55	1
GCA_001091845	enterica	Typhi	359	53	1
GCA_001092145	enterica	Typhi	357	46	1
GCA_001092205	enterica	Typhi	360	43	1
GCA_001092245	enterica	Typhi	359	47	1
GCA_001092385	enterica	Typhi	358	55	1
GCA_001092405	enterica	Typhi	359	58	1
GCA_001092485	enterica	Typhi	358	55	1
GCA_001092585	enterica	Typhi	359	51	1
GCA_001092625	enterica	Typhi	359	214	1
GCA_001092745	enterica	Typhi	354	56	1
GCA_001092765	enterica	Typhi	359	56	1
GCA_001092785	enterica	Typhi	359	62	1
GCA_001092865	enterica	Typhi	357	60	1
GCA_001093025	enterica	Typhi	360	46	1
GCA_001093245	enterica	Typhi	358	103	1
GCA_001093265	enterica	Typhi	357	65	1
GCA_001093385	enterica	Typhi	359	44	1
GCA_001093505	enterica	Typhi	358	62	1
GCA_001093525	enterica	Typhi	354	57	1
GCA_001093545	enterica	Typhimurium	403	56	1
GCA_001093585	enterica	Typhi	358	50	1
GCA_001093825	enterica	Typhi	357	58	1
GCA_001093885	enterica	Typhi	354	53	1
GCA_001094025	enterica	Typhi	357	55	1
GCA_001094085	enterica	Typhi	359	42	1
GCA_001094105	enterica	Typhi	356	59	1
GCA_001094245	enterica	Typhi	358	60	1
GCA_001094425	enterica	Typhi	360	59	1
GCA_001094465	enterica	Typhi	356	56	1
GCA_001094525	enterica	Typhi	358	42	1
GCA_001094625	enterica	Typhi	358	58	1
GCA_001094645	enterica	Typhi	359	39	1
GCA_001094745	enterica	Typhi	359	64	1
GCA_001094765	enterica	Typhi	360	50	1
GCA_001094925	enterica	Typhi	360	42	1
GCA_001095125	enterica	Typhi	357	45	1
GCA_001095145	enterica	Typhi	359	43	1
GCA_001095305	enterica	Typhi	360	43	1
GCA_001095325	enterica	Typhi	360	43	1
GCA_001095425	enterica	Typhimurium	404	66	1
GCA_001095585	enterica	Typhi	356	52	1
GCA_001095705	enterica	Typhi	359	58	1
GCA_001095885	enterica	Typhi	360	46	1
GCA_001095965	enterica	Typhi	359	44	1
GCA_001096105	enterica	Typhi	358	83	1
GCA_001096285	enterica	Typhi	357	53	1
GCA_001096345	enterica	Typhi	358	57	1
GCA_001096385	enterica	Typhi	359	41	1
GCA_001096485	enterica	Typhi	359	47	1
GCA_001096505	enterica	Typhi	359	53	1
GCA_001096565	enterica	Typhimurium	404	62	1
GCA_001096665	enterica	Typhi	357	59	1
GCA_001096745	enterica	Typhi	359	46	1
GCA_001096905	enterica	Typhi	359	49	1
GCA_001096965	enterica	Typhi	359	66	1
GCA_001096985	enterica	Typhi	360	41	1
GCA_001097005	enterica	Typhi	360	49	1
GCA_001097045	enterica	Typhimurium	404	42	1
GCA_001097065	enterica	Typhi	358	60	1
GCA_001097145	enterica	Typhi	359	46	1
GCA_001097165	enterica	Typhi	359	43	1
GCA_001097285	enterica	Typhi	358	71	1
GCA_001097525	enterica	Typhi	358	55	1
GCA_001097585	enterica	Typhi	352	58	1
GCA_001097625	enterica	Typhi	359	48	1
GCA_001097825	enterica	Typhi	359	49	1
GCA_001098065	enterica	Typhi	359	65	1
GCA_001098225	enterica	Typhi	360	42	1
GCA_001098485	enterica	Typhi	356	56	1
GCA_001098645	enterica	Typhi	359	51	1
GCA_001098665	enterica	Typhi	358	47	1
GCA_001098685	enterica	Typhi	360	54	1
GCA_001098945	enterica	Typhi	359	49	1
GCA_001099045	enterica	Typhi	359	46	1
GCA_001099125	enterica	Typhi	359	44	1
GCA_001099145	enterica	Typhi	359	54	1
GCA_001099205	enterica	Typhi	359	48	1
GCA_001099265	enterica	Typhi	359	59	1
GCA_001099285	enterica	Typhi	359	47	1
GCA_001099305	enterica	Typhi	355	46	1
GCA_001099365	enterica	Typhi	357	58	1
GCA_001099405	enterica	Typhi	360	51	1
GCA_001099465	enterica	Typhi	356	62	1
GCA_001099585	enterica	Typhi	356	59	1
GCA_001099645	enterica	Typhi	359	128	1
GCA_001099705	enterica	Typhi	359	46	1
GCA_001099765	enterica	Typhi	359	51	1
GCA_001099785	enterica	Typhi	300	408	1
GCA_001099925	enterica	Typhi	359	43	1
GCA_001099985	enterica	Typhi	359	73	1
GCA_001100005	enterica	Typhi	357	69	1
GCA_001100065	enterica	Typhi	359	58	1
GCA_001100105	enterica	Typhi	357	57	1
GCA_001100225	enterica	Typhi	357	49	1
GCA_001100425	enterica	Typhi	357	60	1
GCA_001100465	enterica	Typhi	359	54	1
GCA_001101305	enterica	Typhi	358	61	1
GCA_001101365	enterica	Typhi	359	49	1
GCA_001101445	enterica	Typhi	356	57	1
GCA_001101505	enterica	Typhi	356	60	1
GCA_001101585	enterica	Typhi	360	47	1
GCA_001101625	enterica	Typhi	356	54	1
GCA_001101805	enterica	Typhi	356	56	1
GCA_001101825	enterica	Typhi	359	36	1
GCA_001102245	enterica	Typhi	359	57	1
GCA_001102325	enterica	Typhi	359	56	1
GCA_001102385	enterica	Typhi	357	55	1
GCA_001102465	enterica	Typhi	358	55	1
GCA_001102485	enterica	Typhi	359	44	1
GCA_001102545	enterica	Typhi	359	48	1
GCA_001102665	enterica	Typhimurium	404	49	1
GCA_001102745	enterica	Typhi	360	49	1
GCA_001102845	enterica	Typhi	359	64	1
GCA_001102865	enterica	Enteritidis	359	41	1
GCA_001102885	enterica	Typhi	361	43	1
GCA_001103005	enterica	Typhi	354	56	1
GCA_001103145	enterica	Typhi	357	58	1
GCA_001103165	enterica	Typhi	360	50	1
GCA_001103265	enterica	Typhi	359	54	1
GCA_001103305	enterica	Typhi	356	66	1
GCA_001103325	enterica	Typhi	359	55	1
GCA_001103345	enterica	Typhi	358	43	1
GCA_001103385	enterica	Typhi	361	40	1
GCA_001103485	enterica	Typhi	359	44	1
GCA_001103505	enterica	Typhi	359	43	1
GCA_001103665	enterica	Typhi	358	56	1
GCA_001103885	enterica	Typhi	358	50	1
GCA_001103905	enterica	Typhi	357	58	1
GCA_001103945	enterica	Typhi	358	44	1
GCA_001104005	enterica	Typhi	359	44	1
GCA_001104065	enterica	Typhi	359	54	1
GCA_001104165	enterica	Typhi	355	52	1
GCA_001104205	enterica	Typhi	359	48	1
GCA_001104345	enterica	Typhi	358	47	1
GCA_001104365	enterica	Typhi	360	39	1
GCA_001104465	enterica	Typhi	360	58	1
GCA_001104545	enterica	Typhi	358	56	1
GCA_001104565	enterica	Typhi	359	48	1
GCA_001104685	enterica	Typhi	358	62	1
GCA_001104705	enterica	Typhi	359	40	1
GCA_001104885	enterica	Typhi	354	58	1
GCA_001104905	enterica	Typhi	359	51	1
GCA_001104925	enterica	Typhi	357	52	1
GCA_001104965	enterica	Typhi	359	48	1
GCA_001105025	enterica	Typhi	359	42	1
GCA_001105145	enterica	Typhimurium	404	56	1
GCA_001105205	enterica	Typhi	360	40	1
GCA_001105225	enterica	Typhi	360	49	1
GCA_001105525	enterica	Typhi	359	41	1
GCA_001105625	enterica	Typhi	357	60	1
GCA_001105645	enterica	Typhi	359	62	1
GCA_001105805	enterica	Typhi	357	51	1
GCA_001105825	enterica	Typhi	360	58	1
GCA_001105845	enterica	Typhi	360	45	1
GCA_001105925	enterica	Typhi	359	50	1
GCA_001106045	enterica	Typhi	357	39	1
GCA_001106065	enterica	Typhi	357	56	1
GCA_001106085	enterica	Typhi	359	42	1
GCA_001106305	enterica	Typhi	359	49	1
GCA_001106625	enterica	Typhi	359	61	1
GCA_001106645	enterica	Typhi	358	69	1
GCA_001106665	enterica	Typhi	355	61	1
GCA_001106745	enterica	Typhi	359	54	1
GCA_001106785	enterica	Typhi	361	46	1
GCA_001106825	enterica	Typhi	359	52	1
GCA_001107045	enterica	Typhi	361	44	1
GCA_001107065	enterica	Typhi	359	44	1
GCA_001107225	enterica	Typhi	357	63	1
GCA_001107265	enterica	Typhi	358	57	1
GCA_001107405	enterica	Typhi	357	56	1
GCA_001107585	enterica	Typhi	359	40	1
GCA_001107665	enterica	Typhi	349	67	1
GCA_001107705	enterica	Typhi	359	43	1
GCA_001107745	enterica	Typhi	360	52	1
GCA_001107805	enterica	Typhi	359	58	1
GCA_001107845	enterica	Typhi	359	55	1
GCA_001107885	enterica	Typhi	356	58	1
GCA_001107945	enterica	Typhi	360	42	1
GCA_001108025	enterica	Typhi	359	46	1
GCA_001108125	enterica	Typhi	359	44	1
GCA_001108265	enterica	Typhi	359	62	1
GCA_001108325	enterica	Typhi	358	46	1
GCA_001108525	enterica	Typhi	361	42	1
GCA_001108685	enterica	Typhi	359	43	1
GCA_001108725	enterica	Typhi	360	45	1
GCA_001108885	enterica	Typhi	359	51	1
GCA_001108905	enterica	Typhi	359	55	1
GCA_001109025	enterica	Typhi	361	64	1
GCA_001109205	enterica	Typhi	360	44	1
GCA_001109225	enterica	Typhi	360	42	1
GCA_001109285	enterica	Typhi	356	57	1
GCA_001109325	enterica	Typhi	359	59	1
GCA_001109485	enterica	Typhi	359	66	1
GCA_001109525	enterica	Typhi	359	42	1
GCA_001109605	enterica	Typhi	358	56	1
GCA_001109625	enterica	Typhi	358	53	1
GCA_001109645	enterica	Typhi	360	61	1
GCA_001109745	enterica	Typhi	359	38	1
GCA_001109985	enterica	Typhi	359	42	1
GCA_001110185	enterica	Typhi	359	44	1
GCA_001110425	enterica	Typhi	359	51	1
GCA_001110445	enterica	Typhi	356	57	1
GCA_001110605	enterica	Typhi	359	43	1
GCA_001110645	enterica	Typhi	358	49	1
GCA_001110685	enterica	Typhi	357	65	1
GCA_001110745	enterica	Typhimurium	404	52	1
GCA_001110925	enterica	Typhi	356	81	1
GCA_001111005	enterica	Typhi	360	45	1
GCA_001111085	enterica	Typhi	358	58	1
GCA_001111185	enterica	Typhi	358	62	1
GCA_001111225	enterica	Typhi	358	48	1
GCA_001111305	enterica	Typhi	359	44	1
GCA_001111385	enterica	Typhi	358	40	1
GCA_001111405	enterica	Typhi	360	59	1
GCA_001111425	enterica	Typhi	359	46	1
GCA_001111545	enterica	Typhi	360	42	1
GCA_001111645	enterica	Bovismorbificans	316	57	1
GCA_001111685	enterica	Typhi	359	45	1
GCA_001111725	enterica	Typhi	360	54	1
GCA_001111825	enterica	Typhi	359	71	1
GCA_001111865	enterica	Typhi	358	53	1
GCA_001111905	enterica	Typhimurium	404	62	1
GCA_001111965	enterica	Typhi	359	42	1
GCA_001112065	enterica	Typhi	359	44	1
GCA_001112085	enterica	Typhi	361	56	1
GCA_001112185	enterica	Typhi	359	43	1
GCA_001112225	enterica	Typhi	359	62	1
GCA_001112305	enterica	Typhi	359	51	1
GCA_001112345	enterica	Typhi	359	64	1
GCA_001112445	enterica	Typhi	360	42	1
GCA_001112465	enterica	Typhi	358	50	1
GCA_001112665	enterica	Typhi	359	54	1
GCA_001112705	enterica	Typhi	357	82	1
GCA_001112885	enterica	Typhi	360	47	1
GCA_001112965	enterica	Typhi	359	49	1
GCA_001113065	enterica	Typhi	358	45	1
GCA_001113105	enterica	Typhi	358	38	1
GCA_001113145	enterica	Typhi	358	42	1
GCA_001113325	enterica	Typhi	358	68	1
GCA_001113485	enterica	Typhi	355	57	1
GCA_001113525	enterica	Typhi	360	42	1
GCA_001113605	enterica	Typhi	354	58	1
GCA_001113665	enterica	Typhi	360	40	1
GCA_001113765	enterica	Typhi	359	47	1
GCA_001113925	enterica	Typhi	356	58	1
GCA_001113945	enterica	Typhi	360	55	1
GCA_001114305	enterica	Typhi	360	48	1
GCA_001114365	enterica	Typhi	358	52	1
GCA_001114385	enterica	Typhi	359	46	1
GCA_001114445	enterica	Typhi	359	63	1
GCA_001114565	enterica	Typhi	358	51	1
GCA_001114665	enterica	Typhi	357	58	1
GCA_001114745	enterica	Typhi	359	43	1
GCA_001114845	enterica	Typhi	359	46	1
GCA_001114865	enterica	Bovismorbificans	209	140	0
GCA_001114945	enterica	Typhi	360	44	1
GCA_001114985	enterica	Typhi	358	44	1
GCA_001115025	enterica	Typhi	359	47	1
GCA_001115105	enterica	Typhi	359	63	1
GCA_001115685	enterica	Typhi	357	56	1
GCA_001115785	enterica	Typhi	359	53	1
GCA_001115965	enterica	Typhi	359	67	1
GCA_001116145	enterica	Typhi	359	42	1
GCA_001116225	enterica	Typhi	357	54	1
GCA_001116345	enterica	Typhi	360	49	1
GCA_001116565	enterica	Typhi	360	40	1
GCA_001116685	enterica	Typhi	359	45	1
GCA_001116925	enterica	Typhimurium	404	59	1
GCA_001117125	enterica	Typhi	359	54	1
GCA_001117145	enterica	Typhi	359	53	1
GCA_001117225	enterica	Typhi	360	43	1
GCA_001117285	enterica	Typhi	357	73	1
GCA_001117365	enterica	Typhi	356	59	1
GCA_001117465	enterica	Typhi	357	51	1
GCA_001117485	enterica	Typhi	359	70	1
GCA_001117685	enterica	Typhi	359	42	1
GCA_001117925	enterica	Typhi	359	38	1
GCA_001117965	enterica	Typhi	360	55	1
GCA_001117985	enterica	Typhi	357	56	1
GCA_001118125	enterica	Typhi	359	48	1
GCA_001118165	enterica	Typhi	359	42	1
GCA_001118185	enterica	Typhi	358	56	1
GCA_001118305	enterica	Typhi	359	58	1
GCA_001118345	enterica	Typhi	360	44	1
GCA_001118425	enterica	Typhi	359	49	1
GCA_001118665	enterica	Typhi	357	53	1
GCA_001118745	enterica	Typhi	358	54	1
GCA_001118805	enterica	Typhi	360	49	1
GCA_001118905	enterica	Typhi	357	58	1
GCA_001118965	enterica	Typhi	358	55	1
GCA_001119125	enterica	Typhi	359	45	1
GCA_001119225	enterica	Typhi	356	58	1
GCA_001119245	enterica	Typhi	359	47	1
GCA_001119445	enterica	Typhi	359	60	1
GCA_001119485	enterica	Typhi	358	44	1
GCA_001119685	enterica	Typhi	357	73	1
GCA_001119705	enterica	Typhi	358	60	1
GCA_001119745	enterica	Typhi	360	51	1
GCA_001119805	enterica	Typhi	360	44	1
GCA_001119985	enterica	Typhimurium	404	50	1
GCA_001120005	enterica	Typhi	356	52	1
GCA_001120065	enterica	Typhimurium	404	48	1
GCA_001120085	enterica	Typhi	359	78	1
GCA_001120405	enterica	Typhi	357	56	1
GCA_001120445	enterica	Typhi	359	41	1
GCA_001120605	enterica	Typhi	359	49	1
GCA_001120625	enterica	Typhi	357	55	1
GCA_001120645	enterica	Typhi	359	58	1
GCA_001120665	enterica	Typhimurium	404	52	1
GCA_001120845	enterica	Typhi	357	43	1
GCA_001121005	enterica	Typhi	341	118	1
GCA_001121045	enterica	Typhi	358	61	1
GCA_001121125	enterica	Typhi	355	51	1
GCA_001121185	enterica	Typhi	359	42	1
GCA_001121605	enterica	Typhi	359	51	1
GCA_001121805	enterica	Typhi	357	54	1
GCA_001121865	enterica	Typhi	355	133	1
GCA_001121925	enterica	Typhi	357	51	1
GCA_001122025	enterica	Typhi	356	60	1
GCA_001122085	enterica	Typhi	358	165	1
GCA_001122105	enterica	Typhi	361	50	1
GCA_001122165	enterica	Typhi	360	45	1
GCA_001122265	enterica	Typhi	358	53	1
GCA_001122325	enterica	Typhi	360	46	1
GCA_001122365	enterica	Typhi	358	61	1
GCA_001122465	enterica	Typhi	360	42	1
GCA_001122625	enterica	Typhi	355	61	1
GCA_001122765	enterica	Typhi	358	66	1
GCA_001122805	enterica	Typhi	358	63	1
GCA_001122965	enterica	Typhi	359	51	1
GCA_001123045	enterica	Typhi	360	54	1
GCA_001123065	enterica	Typhi	359	42	1
GCA_001123365	enterica	Typhi	358	48	1
GCA_001123425	enterica	Bovismorbificans	327	61	1
GCA_001123445	enterica	Typhi	357	58	1
GCA_001123465	enterica	Typhi	359	50	1
GCA_001123485	enterica	Typhi	360	41	1
GCA_001123625	enterica	Typhi	359	56	1
GCA_001123645	enterica	Typhi	360	63	1
GCA_001123685	enterica	Typhi	359	56	1
GCA_001124025	enterica	Typhi	360	53	1
GCA_001124105	enterica	Typhi	356	74	1
GCA_001124285	enterica	Typhi	359	53	1
GCA_001124365	enterica	Typhi	359	64	1
GCA_001124385	enterica	Typhi	357	108	1
GCA_001124405	enterica	Typhi	358	57	1
GCA_001124525	enterica	Typhi	359	44	1
GCA_001124685	enterica	Typhi	359	48	1
GCA_001124725	enterica	Typhi	360	50	1
GCA_001124805	enterica	Typhi	355	63	1
GCA_001124885	enterica	Typhi	358	45	1
GCA_001124945	enterica	Typhi	358	45	1
[truncated: 2,939 more rows]
