# Supplementary material for: Pan-genome Analyses of the Species Salmonella enterica, and Identification of Genomic Markers Predictive for Species, Subspecies, and Serovar
Source: Front Microbiol. 2017 Jul 31;8:1345. doi: 10.3389/fmicb.2017.01345 (PMC5534482; doi:10.3389/fmicb.2017.01345)
Supplement: Supplementary file 3 [file Data_Sheet_3.CSV]

lcl|1476306714000|lcl|GCA_000006945_2_ASM694v2_genomic_fna|AE006468.2_Salmonella_enterica_subsp._enterica_serovar_Typhimurium_str._LT2__complete_genome__59001..60000_	gi|486169366|ref|WP_001532639.1| hypothetical protein [Salmonella enterica] >gi|195632577|gb|EDX51031.1| putative nitrite reductase [Salmonella enterica subsp. enterica serovar Newport str. SL317] >gi|321222379|gb|EFX47451.1| Putative nitrite reductase [Salmonella enterica subsp. enterica serovar Typhimurium str. TN061786]
lcl|1476306715000|lcl|GCA_000006945_2_ASM694v2_genomic_fna|AE006468.2_Salmonella_enterica_subsp._enterica_serovar_Typhimurium_str._LT2__complete_genome__62001..63000_	gi|922012495|ref|WP_053296501.1| histidine kinase [Salmonella enterica] >gi|919850436|gb|KOK87139.1| histidine kinase [Salmonella enterica subsp. enterica serovar Typhimurium] >gi|919860159|gb|KOK96710.1| histidine kinase [Salmonella enterica subsp. enterica serovar Typhimurium var. 5-]
lcl|1476306717000|lcl|GCA_000006945_2_ASM694v2_genomic_fna|AE006468.2_Salmonella_enterica_subsp._enterica_serovar_Typhimurium_str._LT2__complete_genome__68001..69000_	gi|660588923|gb|AIE03986.1| Na(+)Citrate OH(-) antiporter [Salmonella enterica subsp. enterica serovar Typhimurium]
lcl|1476306726000|lcl|GCA_000006945_2_ASM694v2_genomic_fna|AE006468.2_Salmonella_enterica_subsp._enterica_serovar_Typhimurium_str._LT2__complete_genome__95001..96000_	gi|1065840287|gb|OEC16346.1| hypothetical protein A8275_25095 [Salmonella enterica subsp. enterica serovar Typhimurium]
lcl|1476306748000|lcl|GCA_000006945_2_ASM694v2_genomic_fna|AE006468.2_Salmonella_enterica_subsp._enterica_serovar_Typhimurium_str._LT2__complete_genome__161001..162000_	gi|353654650|gb|EHC95869.1| Mutator MutT protein, partial [Salmonella enterica subsp. enterica serovar Rubislaw str. A4-653]
lcl|1476306758000|lcl|GCA_000006945_2_ASM694v2_genomic_fna|AE006468.2_Salmonella_enterica_subsp._enterica_serovar_Typhimurium_str._LT2__complete_genome__191001..192000_	gi|599884239|gb|EYH97096.1| hypothetical protein SEEHN653_02824 [Salmonella enterica subsp. enterica serovar Heidelberg str. N653]
lcl|1476306763000|lcl|GCA_000006945_2_ASM694v2_genomic_fna|AE006468.2_Salmonella_enterica_subsp._enterica_serovar_Typhimurium_str._LT2__complete_genome__206001..207000_	gi|1079329189|ref|WP_070132711.1| fimbrial assembly protein [Salmonella enterica] >gi|1078407338|gb|OFB34671.1| fimbrial assembly protein [Salmonella enterica subsp. enterica serovar Typhimurium]
lcl|1476306764000|lcl|GCA_000006945_2_ASM694v2_genomic_fna|AE006468.2_Salmonella_enterica_subsp._enterica_serovar_Typhimurium_str._LT2__complete_genome__209001..210000_	gi|446824704|ref|WP_000901960.1| PTS sugar transporter subunit IIA [Salmonella enterica] >gi|16763568|ref|NP_459183.1| PTS sugar transporter subunit IIA [Salmonella enterica subsp. enterica serovar Typhimurium str. LT2] >gi|16418680|gb|AAL19142.1| putative PTS enzyme [Salmonella enterica subsp. enterica serovar Typhimurium str. LT2] >gi|62126381|gb|AAX64084.1| putative PTS enzyme [Salmonella ente…
lcl|1476306772000|lcl|GCA_000006945_2_ASM694v2_genomic_fna|AE006468.2_Salmonella_enterica_subsp._enterica_serovar_Typhimurium_str._LT2__complete_genome__233001..234000_	gi|898899407|emb|CQB54955.1| fimbrial usher protein [Salmonella enterica subsp. enterica serovar Typhimurium str. DT104]
lcl|1476306777000|lcl|GCA_000006945_2_ASM694v2_genomic_fna|AE006468.2_Salmonella_enterica_subsp._enterica_serovar_Typhimurium_str._LT2__complete_genome__248001..249000_	gi|1005298799|ref|WP_061588792.1| MFS transporter [Salmonella enterica] >gi|1005108276|gb|KYF05979.1| MFS transporter [Salmonella enterica subsp. enterica serovar Typhimurium]
lcl|1476306796000|lcl|GCA_000006945_2_ASM694v2_genomic_fna|AE006468.2_Salmonella_enterica_subsp._enterica_serovar_Typhimurium_str._LT2__complete_genome__305001..306000_	gi|970542684|ref|WP_058809319.1| cytoplasmic protein, partial [Salmonella enterica] >gi|968939389|gb|KTZ74730.1| cytoplasmic protein, partial [Salmonella enterica subsp. enterica serovar Thompson]
lcl|1476306811000|lcl|GCA_000006945_2_ASM694v2_genomic_fna|AE006468.2_Salmonella_enterica_subsp._enterica_serovar_Typhimurium_str._LT2__complete_genome__350001..351000_	gi|379051369|gb|EHY69260.1| hypothetical protein SEHO0A_00293 [Salmonella enterica subsp. houtenae str. ATCC BAA-1581]
lcl|1476306814000|lcl|GCA_000006945_2_ASM694v2_genomic_fna|AE006468.2_Salmonella_enterica_subsp._enterica_serovar_Typhimurium_str._LT2__complete_genome__359001..360000_	gi|380461948|gb|AFD57351.1| hypothetical protein UMN798_0344 [Salmonella enterica subsp. enterica serovar Typhimurium str. 798] >gi|545006743|emb|CCW73030.1| protein RtcB [Salmonella enterica subsp. enterica serovar Typhimurium str. DT104] >gi|808187445|gb|AKD06988.1| Release factor H-coupled RctB [Salmonella enterica subsp. enterica serovar Typhimurium str. CDC 2011K-0870]
lcl|1476306821000|lcl|GCA_000006945_2_ASM694v2_genomic_fna|AE006468.2_Salmonella_enterica_subsp._enterica_serovar_Typhimurium_str._LT2__complete_genome__380001..381000_	gi|583072953|ref|WP_024154097.1| fimbrial protein [Salmonella enterica]
lcl|1476306822000|lcl|GCA_000006945_2_ASM694v2_genomic_fna|AE006468.2_Salmonella_enterica_subsp._enterica_serovar_Typhimurium_str._LT2__complete_genome__383001..384000_	gi|646665171|gb|KDQ88579.1| hypothetical protein SEEMF064_21525, partial [Salmonella enterica subsp. enterica serovar Montevideo str. FVM_628064]
lcl|1476306823000|lcl|GCA_000006945_2_ASM694v2_genomic_fna|AE006468.2_Salmonella_enterica_subsp._enterica_serovar_Typhimurium_str._LT2__complete_genome__386001..387000_	gi|893265636|emb|CNT81957.1| inner membrane protein [Salmonella enterica subsp. enterica serovar Bovismorbificans]
lcl|1476306824000|lcl|GCA_000006945_2_ASM694v2_genomic_fna|AE006468.2_Salmonella_enterica_subsp._enterica_serovar_Typhimurium_str._LT2__complete_genome__389001..390000_	gi|446003523|ref|WP_000081378.1| transcriptional regulator [Salmonella enterica] >gi|16763724|ref|NP_459339.1| putative response regulator [Salmonella enterica subsp. enterica serovar Typhimurium str. LT2] >gi|16418845|gb|AAL19298.1| putative response regulator [Salmonella enterica subsp. enterica serovar Typhimurium str. LT2] >gi|197242505|gb|EDY25125.1| putative response regulator [Salmonella e…
lcl|1476306825000|lcl|GCA_000006945_2_ASM694v2_genomic_fna|AE006468.2_Salmonella_enterica_subsp._enterica_serovar_Typhimurium_str._LT2__complete_genome__392001..393000_	gi|1119290522|ref|WP_072268687.1| RND transporter [Salmonella enterica]
lcl|1476306850000|lcl|GCA_000006945_2_ASM694v2_genomic_fna|AE006468.2_Salmonella_enterica_subsp._enterica_serovar_Typhimurium_str._LT2__complete_genome__467001..468000_	gi|598917176|gb|EYE82836.1| nucleoside-specific channel-forming protein Tsx [Salmonella enterica subsp. enterica serovar Heidelberg str. 29169]
lcl|1476306854000|lcl|GCA_000006945_2_ASM694v2_genomic_fna|AE006468.2_Salmonella_enterica_subsp._enterica_serovar_Typhimurium_str._LT2__complete_genome__479001..480000_	gi|1093448602|ref|WP_070827582.1| 2-aminoethylphosphonate ABC transport system, membrane component PhnV [Salmonella enterica] >gi|1090521518|gb|OHN00999.1| 2-aminoethylphosphonate ABC transport system, membrane component PhnV [Salmonella enterica subsp. enterica serovar Bareilly]
lcl|1476306858000|lcl|GCA_000006945_2_ASM694v2_genomic_fna|AE006468.2_Salmonella_enterica_subsp._enterica_serovar_Typhimurium_str._LT2__complete_genome__491001..492000_	gi|1021306589|ref|WP_063328707.1| hypothetical protein [Salmonella enterica] >gi|1020343916|gb|AMZ30835.1| hypothetical protein AW45_17895 [Salmonella enterica subsp. enterica serovar Typhimurium str. USDA-ARS-USMARC-1810]
lcl|1476306880000|lcl|GCA_000006945_2_ASM694v2_genomic_fna|AE006468.2_Salmonella_enterica_subsp._enterica_serovar_Typhimurium_str._LT2__complete_genome__557001..558000_	gi|808187641|gb|AKD07184.1| Secreted protein [Salmonella enterica subsp. enterica serovar Typhimurium str. CDC 2011K-0870]
lcl|1476306895000|lcl|GCA_000006945_2_ASM694v2_genomic_fna|AE006468.2_Salmonella_enterica_subsp._enterica_serovar_Typhimurium_str._LT2__complete_genome__602001..603000_	gi|353074958|gb|EHB40718.1| putative inner membrane protein [Salmonella enterica subsp. enterica serovar Infantis str. SARB27]
lcl|1476306896000|lcl|GCA_000006945_2_ASM694v2_genomic_fna|AE006468.2_Salmonella_enterica_subsp._enterica_serovar_Typhimurium_str._LT2__complete_genome__605001..606000_	gi|554171338|gb|ESG10778.1| fimbrial chaperone protein FimC, partial [Salmonella enterica subsp. enterica serovar Pullorum str. 19945]
lcl|1476306897000|lcl|GCA_000006945_2_ASM694v2_genomic_fna|AE006468.2_Salmonella_enterica_subsp._enterica_serovar_Typhimurium_str._LT2__complete_genome__608001..609000_	gi|554388966|gb|ESJ20709.1| outer membrane usher protein FimD [Salmonella enterica subsp. enterica serovar Anatum str. USDA 100]
lcl|1476306898000|lcl|GCA_000006945_2_ASM694v2_genomic_fna|AE006468.2_Salmonella_enterica_subsp._enterica_serovar_Typhimurium_str._LT2__complete_genome__611001..612000_	gi|1079329017|ref|WP_070132539.1| fimbriae Y protein [Salmonella enterica] >gi|1078407948|gb|OFB35163.1| fimbriae Y protein [Salmonella enterica subsp. enterica serovar Typhimurium]
lcl|1476306917000|lcl|GCA_000006945_2_ASM694v2_genomic_fna|AE006468.2_Salmonella_enterica_subsp._enterica_serovar_Typhimurium_str._LT2__complete_genome__668001..669000_	gi|445924642|ref|WP_000002497.1| LysR family transcriptional regulator [Salmonella enterica] >gi|16763983|ref|NP_459598.1| putative LysR family transcriptional regulator [Salmonella enterica subsp. enterica serovar Typhimurium str. LT2] >gi|16419117|gb|AAL19557.1| putative LysR family transcriptional regulator [Salmonella enterica subsp. enterica serovar Typhimurium str. LT2] >gi|161364552|gb|ABX…
lcl|1476306932000|lcl|GCA_000006945_2_ASM694v2_genomic_fna|AE006468.2_Salmonella_enterica_subsp._enterica_serovar_Typhimurium_str._LT2__complete_genome__713001..714000_	gi|353583132|gb|EHC43584.1| hypothetical protein LTSEALA_1004 [Salmonella enterica subsp. enterica serovar Alachua str. R6-377]
lcl|1476306933000|lcl|GCA_000006945_2_ASM694v2_genomic_fna|AE006468.2_Salmonella_enterica_subsp._enterica_serovar_Typhimurium_str._LT2__complete_genome__716001..717000_	gi|224467017|gb|ACN44847.1| hypothetical protein SPC_0670 [Salmonella enterica subsp. enterica serovar Paratyphi C str. RKS4594] >gi|323128970|gb|ADX16400.1| Uncharacterized protein ybeL [Salmonella enterica subsp. enterica serovar Typhimurium str. ST4/74] >gi|326622396|gb|EGE28741.1| Uncharacterized protein ybeL [Salmonella enterica subsp. enterica serovar Dublin str. SD3246] >gi|353653488|gb|EH…
lcl|1476306936000|lcl|GCA_000006945_2_ASM694v2_genomic_fna|AE006468.2_Salmonella_enterica_subsp._enterica_serovar_Typhimurium_str._LT2__complete_genome__725001..726000_	gi|781338456|gb|KJU41946.1| hypothetical protein SEEH0318_19843, partial [Salmonella enterica subsp. enterica serovar Heidelberg str. 90-0318]
lcl|1476306975000|lcl|GCA_000006945_2_ASM694v2_genomic_fna|AE006468.2_Salmonella_enterica_subsp._enterica_serovar_Typhimurium_str._LT2__complete_genome__842001..843000_	gi|554182498|gb|ESG21569.1| hypothetical protein SEEMEL47_07740, partial [Salmonella enterica subsp. enterica serovar Meleagridis str. 0047]
lcl|1476306978000|lcl|GCA_000006945_2_ASM694v2_genomic_fna|AE006468.2_Salmonella_enterica_subsp._enterica_serovar_Typhimurium_str._LT2__complete_genome__851001..852000_	gi|649501593|gb|KDS09968.1| acyl-CoA thioesterase, partial [Salmonella enterica subsp. enterica serovar Heidelberg str. RI-11-014319]
lcl|1476306983000|lcl|GCA_000006945_2_ASM694v2_genomic_fna|AE006468.2_Salmonella_enterica_subsp._enterica_serovar_Typhimurium_str._LT2__complete_genome__866001..867000_	gi|487531585|ref|WP_001711178.1| excinuclease ABC subunit B, partial [Salmonella enterica] >gi|435179846|gb|ELN64975.1| excinuclease ABC subunit B, partial [Salmonella enterica subsp. enterica serovar Enteritidis str. 13183-1]
lcl|1476307045000|lcl|GCA_000006945_2_ASM694v2_genomic_fna|AE006468.2_Salmonella_enterica_subsp._enterica_serovar_Typhimurium_str._LT2__complete_genome__1052001..1053000_	gi|598921149|gb|EYE86673.1| inner membrane transporter YcaM, partial [Salmonella enterica subsp. enterica serovar Heidelberg str. 29169]
lcl|1476307059000|lcl|GCA_000006945_2_ASM694v2_genomic_fna|AE006468.2_Salmonella_enterica_subsp._enterica_serovar_Typhimurium_str._LT2__complete_genome__1094001..1095000_	gi|1008825379|ref|WP_061872984.1| diaminopropionate ammonia-lyase [Salmonella enterica] >gi|1008633370|gb|KYJ20259.1| diaminopropionate ammonia-lyase [Salmonella enterica subsp. enterica serovar Typhimurium]
lcl|1476307100000|lcl|GCA_000006945_2_ASM694v2_genomic_fna|AE006468.2_Salmonella_enterica_subsp._enterica_serovar_Typhimurium_str._LT2__complete_genome__1217001..1218000_	gi|555233492|ref|WP_023220313.1| sodium/glucose cotransporter [Salmonella enterica] >gi|554209587|gb|ESG47735.1| putative sodium/glucose cotransporter [Salmonella enterica subsp. enterica serovar Miami str. 1923]
lcl|1476307101000|lcl|GCA_000006945_2_ASM694v2_genomic_fna|AE006468.2_Salmonella_enterica_subsp._enterica_serovar_Typhimurium_str._LT2__complete_genome__1220001..1221000_	gi|911926931|gb|KNS34901.1| N-acetylneuraminic acid mutarotase, partial [Salmonella enterica subsp. enterica serovar Saintpaul]
lcl|1476307102000|lcl|GCA_000006945_2_ASM694v2_genomic_fna|AE006468.2_Salmonella_enterica_subsp._enterica_serovar_Typhimurium_str._LT2__complete_genome__1223001..1224000_	gi|846480737|gb|KMJ67741.1| oxidoreductase [Salmonella enterica subsp. enterica serovar Typhimurium]
lcl|1476307117000|lcl|GCA_000006945_2_ASM694v2_genomic_fna|AE006468.2_Salmonella_enterica_subsp._enterica_serovar_Typhimurium_str._LT2__complete_genome__1268001..1269000_	gi|901532892|emb|CQE67447.1| Uncharacterised protein [Salmonella enterica subsp. enterica serovar Typhimurium str. DT104]
lcl|1476307131000|lcl|GCA_000006945_2_ASM694v2_genomic_fna|AE006468.2_Salmonella_enterica_subsp._enterica_serovar_Typhimurium_str._LT2__complete_genome__1310001..1311000_	gi|554461105|gb|ESJ81935.1| secreted effector protein SifA, partial [Salmonella enterica subsp. enterica serovar Braenderup str. CFSAN000756]
lcl|1476307138000|lcl|GCA_000006945_2_ASM694v2_genomic_fna|AE006468.2_Salmonella_enterica_subsp._enterica_serovar_Typhimurium_str._LT2__complete_genome__1331001..1332000_	gi|353592915|gb|EHC50803.1| virulence protein PAGD precursor [Salmonella enterica subsp. enterica serovar Hvittingfoss str. A4-620] >gi|353663687|gb|EHD02306.1| virulence protein PAGD precursor [Salmonella enterica subsp. enterica serovar Wandsworth str. A4-580] >gi|357960545|gb|EHJ84358.1| virulence protein PAGD precursor [Salmonella enterica subsp. enterica serovar Baildon str. R6-199] >gi|4713…
lcl|1476307139000|lcl|GCA_000006945_2_ASM694v2_genomic_fna|AE006468.2_Salmonella_enterica_subsp._enterica_serovar_Typhimurium_str._LT2__complete_genome__1334001..1335000_	gi|1004950020|gb|KYD56720.1| lysozyme inhibitor [Salmonella enterica subsp. enterica serovar Typhimurium] >gi|1004972805|gb|KYD78560.1| lysozyme inhibitor [Salmonella enterica subsp. enterica serovar Typhimurium] >gi|1008489879|gb|KYH80661.1| lysozyme inhibitor [Salmonella enterica subsp. enterica serovar Typhimurium] >gi|1008510412|gb|KYI00712.1| lysozyme inhibitor [Salmonella enterica subsp. en…
lcl|1476307144000|lcl|GCA_000006945_2_ASM694v2_genomic_fna|AE006468.2_Salmonella_enterica_subsp._enterica_serovar_Typhimurium_str._LT2__complete_genome__1349001..1350000_	gi|1114672558|ref|WP_072097847.1| hypothetical protein [Salmonella enterica]
lcl|1476307171000|lcl|GCA_000006945_2_ASM694v2_genomic_fna|AE006468.2_Salmonella_enterica_subsp._enterica_serovar_Typhimurium_str._LT2__complete_genome__1430001..1431000_	gi|446039636|ref|WP_000117491.1| cyclohexanecarboxylate-CoA ligase [Salmonella enterica] >gi|392740790|gb|EIZ97905.1| short chain acyl-CoA synthetase [Salmonella enterica subsp. enterica serovar Newport str. CVM 35185]
lcl|1476307173000|lcl|GCA_000006945_2_ASM694v2_genomic_fna|AE006468.2_Salmonella_enterica_subsp._enterica_serovar_Typhimurium_str._LT2__complete_genome__1436001..1437000_	gi|1079314353|ref|WP_070122043.1| AraC family transcriptional regulator, partial [Salmonella enterica] >gi|1078385650|gb|OFB14830.1| AraC family transcriptional regulator, partial [Salmonella enterica subsp. enterica serovar Typhimurium]
lcl|1476307174000|lcl|GCA_000006945_2_ASM694v2_genomic_fna|AE006468.2_Salmonella_enterica_subsp._enterica_serovar_Typhimurium_str._LT2__complete_genome__1439001..1440000_	gi|902844904|gb|KNB28848.1| acetate CoA-transferase YdiF, partial [Salmonella enterica subsp. enterica serovar Typhimurium]
lcl|1476307183000|lcl|GCA_000006945_2_ASM694v2_genomic_fna|AE006468.2_Salmonella_enterica_subsp._enterica_serovar_Typhimurium_str._LT2__complete_genome__1466001..1467000_	gi|554303351|gb|ESH39519.1| tetrathionate reductase subunit A [Salmonella enterica subsp. enterica serovar Choleraesuis str. 0006]
lcl|1476307187000|lcl|GCA_000006945_2_ASM694v2_genomic_fna|AE006468.2_Salmonella_enterica_subsp._enterica_serovar_Typhimurium_str._LT2__complete_genome__1478001..1479000_	gi|1005580681|ref|WP_061671771.1| hybrid sensor histidine kinase/response regulator [Salmonella enterica] >gi|1005044541|gb|KYE46890.1| histidine kinase [Salmonella enterica subsp. enterica serovar Typhimurium] >gi|1008501298|gb|KYH91783.1| histidine kinase [Salmonella enterica subsp. enterica serovar Typhimurium]
lcl|1476307188000|lcl|GCA_000006945_2_ASM694v2_genomic_fna|AE006468.2_Salmonella_enterica_subsp._enterica_serovar_Typhimurium_str._LT2__complete_genome__1481001..1482000_	gi|900950582|emb|CQB94299.1| type III secretion outer membrane pore%2C YscC/HrcC family [Salmonella enterica subsp. enterica serovar Typhimurium str. DT104]
lcl|1476307189000|lcl|GCA_000006945_2_ASM694v2_genomic_fna|AE006468.2_Salmonella_enterica_subsp._enterica_serovar_Typhimurium_str._LT2__complete_genome__1484001..1485000_	gi|1114048183|ref|WP_072066076.1| CesD/SycD/LcrH family type III secretion system chaperone [Salmonella enterica]
lcl|1476307190000|lcl|GCA_000006945_2_ASM694v2_genomic_fna|AE006468.2_Salmonella_enterica_subsp._enterica_serovar_Typhimurium_str._LT2__complete_genome__1487001..1488000_	gi|446902707|ref|WP_000979963.1| type III secretion system chaperone protein SscB [Salmonella enterica] >gi|16764753|ref|NP_460368.1| CesD/SycD/LcrH family type III secretion system chaperone [Salmonella enterica subsp. enterica serovar Typhimurium str. LT2] >gi|3377867|gb|AAC28884.1| SscB [Salmonella enterica subsp. enterica serovar Typhimurium str. SL1344] >gi|3776124|emb|CAA12190.1| SscB [Salm…
lcl|1476307191000|lcl|GCA_000006945_2_ASM694v2_genomic_fna|AE006468.2_Salmonella_enterica_subsp._enterica_serovar_Typhimurium_str._LT2__complete_genome__1490001..1491000_	gi|446785618|ref|WP_000862874.1| secretion system apparatus lipoprotein SsaJ [Salmonella enterica] >gi|16764759|ref|NP_460374.1| EscJ/YscJ/HrcJ family type III secretion inner membrane ring protein [Salmonella enterica subsp. enterica serovar Typhimurium str. LT2] >gi|3024642|sp|P74852.1|SSAJ_SALTY RecName: Full=Secretion system apparatus lipoprotein SsaJ; Flags: Precursor >gi|338819526|sp|D0ZWT5…
lcl|1476307192000|lcl|GCA_000006945_2_ASM694v2_genomic_fna|AE006468.2_Salmonella_enterica_subsp._enterica_serovar_Typhimurium_str._LT2__complete_genome__1493001..1494000_	gi|446305847|ref|WP_000383702.1| secretion system apparatus protein SsaM [Salmonella enterica] >gi|16764763|ref|NP_460378.1| type III secretion system protein SsaM [Salmonella enterica subsp. enterica serovar Typhimurium str. LT2] >gi|20141779|sp|P74855.2|SSAM_SALTY RecName: Full=Secretion system apparatus protein SsaM >gi|16419934|gb|AAL20337.1| secretion system apparatus protein [Salmonella ent…
lcl|1476307193000|lcl|GCA_000006945_2_ASM694v2_genomic_fna|AE006468.2_Salmonella_enterica_subsp._enterica_serovar_Typhimurium_str._LT2__complete_genome__1496001..1497000_	gi|1111685181|gb|OJI75023.1| EscN/YscN/HrcN family type III secretion system ATPase [Salmonella enterica subsp. enterica serovar Kentucky]
lcl|1476307194000|lcl|GCA_000006945_2_ASM694v2_genomic_fna|AE006468.2_Salmonella_enterica_subsp._enterica_serovar_Typhimurium_str._LT2__complete_genome__1499001..1500000_	gi|565624877|ref|WP_023892067.1| EscR/YscR/HrcR family type III secretion system export apparatus protein, partial [Salmonella enterica] >gi|564504686|gb|ETC02380.1| flagellar biosynthesis protein FliP, partial [Salmonella enterica subsp. enterica serovar Typhimurium var. 5- str. CFSAN004345]
lcl|1476307222000|lcl|GCA_000006945_2_ASM694v2_genomic_fna|AE006468.2_Salmonella_enterica_subsp._enterica_serovar_Typhimurium_str._LT2__complete_genome__1583001..1584000_	gi|332091528|gb|EGI96611.1| starvation-sensing protein rspA [Shigella boydii 5216-82]
lcl|1476307239000|lcl|GCA_000006945_2_ASM694v2_genomic_fna|AE006468.2_Salmonella_enterica_subsp._enterica_serovar_Typhimurium_str._LT2__complete_genome__1634001..1635000_	gi|555248207|ref|WP_023231984.1| Na+/H+ antiporter NhaC, partial [Salmonella enterica] >gi|554287563|gb|ESH22996.1| Na+/H+ antiporter NhaC, partial [Salmonella enterica subsp. enterica serovar Derby str. 626]
lcl|1476307251000|lcl|GCA_000006945_2_ASM694v2_genomic_fna|AE006468.2_Salmonella_enterica_subsp._enterica_serovar_Typhimurium_str._LT2__complete_genome__1670001..1671000_	gi|571252235|emb|CDL32360.1| L-asparagine permease [Enterobacter cloacae ISC8]
lcl|1476307254000|lcl|GCA_000006945_2_ASM694v2_genomic_fna|AE006468.2_Salmonella_enterica_subsp._enterica_serovar_Typhimurium_str._LT2__complete_genome__1679001..1680000_	gi|912871345|ref|WP_050302320.1| hypothetical protein [Salmonella enterica] >gi|813537902|emb|CID17592.1| Putative inner membrane protein [Salmonella enterica subsp. enterica serovar Typhi] >gi|880362501|emb|CID45684.1| Putative inner membrane protein [Salmonella enterica subsp. enterica serovar Typhi]
lcl|1476307258000|lcl|GCA_000006945_2_ASM694v2_genomic_fna|AE006468.2_Salmonella_enterica_subsp._enterica_serovar_Typhimurium_str._LT2__complete_genome__1691001..1692000_	gi|446670550|ref|WP_000747896.1| hypothetical protein [Salmonella enterica] >gi|16764945|ref|NP_460560.1| D-alanyl-D-alanine dipeptidase [Salmonella enterica subsp. enterica serovar Typhimurium str. LT2] >gi|4585341|gb|AAD25389.1|AF120672_1 putative membrane protein UgtL [Salmonella enterica subsp. enterica serovar Typhimurium] >gi|16420125|gb|AAL20519.1| putative membrane protein [Salmonella ent…
lcl|1476307268000|lcl|GCA_000006945_2_ASM694v2_genomic_fna|AE006468.2_Salmonella_enterica_subsp._enterica_serovar_Typhimurium_str._LT2__complete_genome__1721001..1722000_	gi|835651260|ref|WP_047600619.1| pathogenicity island 2 effector protein SseJ, partial [Salmonella enterica] >gi|677870046|gb|KFT84277.1| pathogenicity island 2 effector protein SseJ, partial [Salmonella enterica subsp. enterica serovar Bareilly str. CFSAN000204]
lcl|1476307273000|lcl|GCA_000006945_2_ASM694v2_genomic_fna|AE006468.2_Salmonella_enterica_subsp._enterica_serovar_Typhimurium_str._LT2__complete_genome__1736001..1737000_	gi|486157939|ref|WP_001521629.1| hypothetical protein [Salmonella enterica] >gi|16764987|ref|NP_460602.1| aldehyde-activating protein [Salmonella enterica subsp. enterica serovar Typhimurium str. LT2] >gi|16420169|gb|AAL20561.1| putative inner membrane protein [Salmonella enterica subsp. enterica serovar Typhimurium str. LT2] >gi|197243844|gb|EDY26464.1| glutathione-dependent formaldehyde-activat…
lcl|1476307283000|lcl|GCA_000006945_2_ASM694v2_genomic_fna|AE006468.2_Salmonella_enterica_subsp._enterica_serovar_Typhimurium_str._LT2__complete_genome__1766001..1767000_	gi|554013816|gb|ESE60474.1| putative cytoplasmic protein [Salmonella enterica subsp. enterica serovar Typhimurium str. ST4581]
lcl|1476307284000|lcl|GCA_000006945_2_ASM694v2_genomic_fna|AE006468.2_Salmonella_enterica_subsp._enterica_serovar_Typhimurium_str._LT2__complete_genome__1769001..1770000_	gi|199603556|gb|EDZ02102.1| 2,5-diketo-D-gluconic acid reductase A [Salmonella enterica subsp. enterica serovar Virchow str. SL491]
lcl|1476307291000|lcl|GCA_000006945_2_ASM694v2_genomic_fna|AE006468.2_Salmonella_enterica_subsp._enterica_serovar_Typhimurium_str._LT2__complete_genome__1790001..1791000_	gi|554178599|gb|ESG17796.1| hypothetical protein SEEOR701_04249 [Salmonella enterica subsp. enterica serovar Oranienburg str. 701]
lcl|1476307317000|lcl|GCA_000006945_2_ASM694v2_genomic_fna|AE006468.2_Salmonella_enterica_subsp._enterica_serovar_Typhimurium_str._LT2__complete_genome__1868001..1869000_	gi|447102538|ref|WP_001179794.1| hypothetical protein [Salmonella enterica] >gi|16760117|ref|NP_455734.1| hypothetical protein STY1283 [Salmonella enterica subsp. enterica serovar Typhi str. CT18] >gi|16765110|ref|NP_460725.1| hypothetical protein [Salmonella enterica subsp. enterica serovar Typhimurium str. LT2] >gi|25303331|pir||AC0648 conserved hypothetical protein STY1283 [imported] - Salmone…
lcl|1476307327000|lcl|GCA_000006945_2_ASM694v2_genomic_fna|AE006468.2_Salmonella_enterica_subsp._enterica_serovar_Typhimurium_str._LT2__complete_genome__1898001..1899000_	gi|446699628|ref|WP_000776974.1| murein transglycosylase [Salmonella enterica] >gi|16760689|ref|NP_456306.1| membrane-bound lytic murein transglycosylase E [Salmonella enterica subsp. enterica serovar Typhi str. CT18] >gi|16765140|ref|NP_460755.1| lytic murein transglycosylase [Salmonella enterica subsp. enterica serovar Typhimurium str. LT2] >gi|75482958|sp|Q57NL3.1|EMTA_SALCH RecName: Full=Endo…
lcl|1476307331000|lcl|GCA_000006945_2_ASM694v2_genomic_fna|AE006468.2_Salmonella_enterica_subsp._enterica_serovar_Typhimurium_str._LT2__complete_genome__1910001..1911000_	gi|62128007|gb|AAX65710.1| putative cytoplasmic protein [Salmonella enterica subsp. enterica serovar Choleraesuis str. SC-B67] >gi|323130085|gb|ADX17515.1| putative cytoplasmic protein [Salmonella enterica subsp. enterica serovar Typhimurium str. ST4/74] >gi|326627581|gb|EGE33924.1| putative cytoplasmic protein [Salmonella enterica subsp. enterica serovar Gallinarum str. SG9]
lcl|1476307345000|lcl|GCA_000006945_2_ASM694v2_genomic_fna|AE006468.2_Salmonella_enterica_subsp._enterica_serovar_Typhimurium_str._LT2__complete_genome__1952001..1953000_	gi|435307540|gb|ELO82665.1| type III secretion protein SopE2, partial [Salmonella enterica subsp. enterica serovar Enteritidis str. SARB17]
lcl|1476307346000|lcl|GCA_000006945_2_ASM694v2_genomic_fna|AE006468.2_Salmonella_enterica_subsp._enterica_serovar_Typhimurium_str._LT2__complete_genome__1955001..1956000_	gi|357958085|gb|EHJ82849.1| putative acetyltransferase [Salmonella enterica subsp. enterica serovar Baildon str. R6-199]
lcl|1476307370000|lcl|GCA_000006945_2_ASM694v2_genomic_fna|AE006468.2_Salmonella_enterica_subsp._enterica_serovar_Typhimurium_str._LT2__complete_genome__2027001..2028000_	gi|446664361|ref|WP_000741707.1| ferritin [Salmonella enterica] >gi|16760880|ref|NP_456497.1| ferritin-like protein [Salmonella enterica subsp. enterica serovar Typhi str. CT18] >gi|16765273|ref|NP_460888.1| ferritin [Salmonella enterica subsp. enterica serovar Typhimurium str. LT2] >gi|25295926|pir||AH0747 ferritin-like protein [imported] - Salmonella enterica subsp. enterica serovar Typhi (stra…
lcl|1476307396000|lcl|GCA_000006945_2_ASM694v2_genomic_fna|AE006468.2_Salmonella_enterica_subsp._enterica_serovar_Typhimurium_str._LT2__complete_genome__2105001..2106000_	gi|446924719|ref|WP_001001975.1| cobalt-precorrin-6A/precorrin-6x reductase [Salmonella enterica] >gi|16765356|ref|NP_460971.1| cobalt-precorrin-6A reductase [Salmonella enterica subsp. enterica serovar Typhimurium str. LT2] >gi|543949|sp|Q05591.1|CBIJ_SALTY RecName: Full=Cobalt-precorrin-6A reductase >gi|154429|gb|AAA27261.1| GTG start; putative [Salmonella enterica subsp. enterica serovar Typhi…
lcl|1476307399000|lcl|GCA_000006945_2_ASM694v2_genomic_fna|AE006468.2_Salmonella_enterica_subsp._enterica_serovar_Typhimurium_str._LT2__complete_genome__2114001..2115000_	gi|471372722|gb|EMR50719.1| transcriptional regulator, AraC family [Salmonella enterica subsp. enterica serovar Dublin str. UC16] >gi|514615811|gb|EPI75470.1| transcriptional regulator, AraC family [Salmonella enterica subsp. enterica serovar Dublin str. DG22] >gi|893084789|emb|CNU43082.1| regulatory protein PocR [Salmonella enterica subsp. enterica serovar Bovismorbificans] >gi|893264355|emb|CNU…
lcl|1476307405000|lcl|GCA_000006945_2_ASM694v2_genomic_fna|AE006468.2_Salmonella_enterica_subsp._enterica_serovar_Typhimurium_str._LT2__complete_genome__2132001..2133000_	gi|835698051|ref|WP_047621690.1| acetate kinase, partial [Salmonella enterica] >gi|677915047|gb|KFU26603.1| acetate kinase, partial [Salmonella enterica subsp. enterica serovar Bareilly str. CFSAN000195] >gi|1078408075|gb|OFB35240.1| acetate kinase, partial [Salmonella enterica subsp. enterica serovar Typhimurium]
lcl|1476307422000|lcl|GCA_000006945_2_ASM694v2_genomic_fna|AE006468.2_Salmonella_enterica_subsp._enterica_serovar_Typhimurium_str._LT2__complete_genome__2183001..2184000_	gi|446693558|ref|WP_000770904.1| colanic acid biosynthesis pyruvyl transferase WcaK [Salmonella enterica] >gi|16765431|ref|NP_461046.1| colanic acid biosynthesis pyruvyl transferase WcaK [Salmonella enterica subsp. enterica serovar Typhimurium str. LT2] >gi|10946246|gb|AAG24820.1| putative colanic acid biosynthetic enzyme [Salmonella enterica subsp. enterica serovar Typhimurium] >gi|16420634|gb|A…
lcl|1476307436000|lcl|GCA_000006945_2_ASM694v2_genomic_fna|AE006468.2_Salmonella_enterica_subsp._enterica_serovar_Typhimurium_str._LT2__complete_genome__2225001..2226000_	gi|554460368|gb|ESJ81256.1| hypothetical protein CFSAN001081_02841, partial [Salmonella enterica subsp. enterica serovar London str. CFSAN001081]
lcl|1476307437000|lcl|GCA_000006945_2_ASM694v2_genomic_fna|AE006468.2_Salmonella_enterica_subsp._enterica_serovar_Typhimurium_str._LT2__complete_genome__2228001..2229000_	gi|723594675|ref|WP_033572396.1| membrane protein [Salmonella enterica]
lcl|1476307445000|lcl|GCA_000006945_2_ASM694v2_genomic_fna|AE006468.2_Salmonella_enterica_subsp._enterica_serovar_Typhimurium_str._LT2__complete_genome__2252001..2253000_	gi|554965975|ref|WP_023210036.1| lipoprotein [Salmonella enterica] >gi|554143744|gb|ESF83833.1| putative lipoprotein [Salmonella enterica subsp. enterica serovar Paratyphi B str. ATCC 19940]
lcl|1476307464000|lcl|GCA_000006945_2_ASM694v2_genomic_fna|AE006468.2_Salmonella_enterica_subsp._enterica_serovar_Typhimurium_str._LT2__complete_genome__2309001..2310000_	gi|447136626|ref|WP_001213882.1| membrane protein [Salmonella enterica] >gi|16765538|ref|NP_461153.1| hypothetical protein [Salmonella enterica subsp. enterica serovar Typhimurium str. LT2] >gi|16420746|gb|AAL21112.1| putative inner membrane protein [Salmonella enterica subsp. enterica serovar Typhimurium str. LT2] >gi|205330452|gb|EDZ17216.1| putative inner membrane protein [Salmonella enterica …
lcl|1476307470000|lcl|GCA_000006945_2_ASM694v2_genomic_fna|AE006468.2_Salmonella_enterica_subsp._enterica_serovar_Typhimurium_str._LT2__complete_genome__2327001..2328000_	gi|901401823|emb|CQP70912.1| nucleoid-asociated protein [Salmonella enterica subsp. enterica serovar Typhimurium str. DT104]
lcl|1476307476000|lcl|GCA_000006945_2_ASM694v2_genomic_fna|AE006468.2_Salmonella_enterica_subsp._enterica_serovar_Typhimurium_str._LT2__complete_genome__2345001..2346000_	gi|554399834|gb|ESJ30225.1| hypothetical protein CFSAN001092_13363, partial [Salmonella enterica subsp. enterica serovar Nchanga str. CFSAN001092]
lcl|1476307481000|lcl|GCA_000006945_2_ASM694v2_genomic_fna|AE006468.2_Salmonella_enterica_subsp._enterica_serovar_Typhimurium_str._LT2__complete_genome__2360001..2361000_	gi|195631330|gb|EDX49890.1| ecotin [Salmonella enterica subsp. enterica serovar Newport str. SL317] >gi|199605801|gb|EDZ04346.1| ecotin [Salmonella enterica subsp. enterica serovar Virchow str. SL491] >gi|205325381|gb|EDZ13220.1| ecotin [Salmonella enterica subsp. enterica serovar Saintpaul str. SARA29] >gi|205329176|gb|EDZ15940.1| ecotin [Salmonella enterica subsp. enterica serovar 4,[5],12:i:- …
lcl|1476307487000|lcl|GCA_000006945_2_ASM694v2_genomic_fna|AE006468.2_Salmonella_enterica_subsp._enterica_serovar_Typhimurium_str._LT2__complete_genome__2378001..2379000_	gi|1046561570|ref|WP_065660724.1| permease [Salmonella enterica] >gi|1046020559|gb|OCI37684.1| permease [Salmonella enterica]
lcl|1476307517000|lcl|GCA_000006945_2_ASM694v2_genomic_fna|AE006468.2_Salmonella_enterica_subsp._enterica_serovar_Typhimurium_str._LT2__complete_genome__2468001..2469000_	gi|554282097|gb|ESH17669.1| amino acid transporter [Salmonella enterica subsp. enterica serovar Derby str. 626] >gi|852270583|gb|KMM41675.1| Amino-acid permease RocC [Salmonella enterica subsp. enterica serovar Derby]
lcl|1476307530000|lcl|GCA_000006945_2_ASM694v2_genomic_fna|AE006468.2_Salmonella_enterica_subsp._enterica_serovar_Typhimurium_str._LT2__complete_genome__2507001..2508000_	gi|916449286|ref|WP_051119838.1| transcriptional regulator, partial [Salmonella enterica] >gi|902856199|gb|KNB38632.1| transcriptional regulator, partial [Salmonella enterica subsp. enterica serovar Typhimurium]
lcl|1476307531000|lcl|GCA_000006945_2_ASM694v2_genomic_fna|AE006468.2_Salmonella_enterica_subsp._enterica_serovar_Typhimurium_str._LT2__complete_genome__2510001..2511000_	gi|804253908|emb|CQV74524.1| phosphoglycerate transport: protein for signal transmission [Salmonella enterica subsp. enterica serovar Typhi]
lcl|1476307570000|lcl|GCA_000006945_2_ASM694v2_genomic_fna|AE006468.2_Salmonella_enterica_subsp._enterica_serovar_Typhimurium_str._LT2__complete_genome__2627001..2628000_	gi|487615721|ref|WP_001736131.1| outer membrane autotransporter barrel domain-containing protein [Salmonella enterica] >gi|554334679|gb|ESH71903.1| AIDA autotransporter-like protein ShdA [Salmonella enterica subsp. enterica serovar Bareilly str. 2780] >gi|677731375|gb|KFS55566.1| hypothetical protein EC06_03170 [Salmonella enterica subsp. enterica serovar Bareilly str. CFSAN000754] >gi|677753692|…
lcl|1476307577000|lcl|GCA_000006945_2_ASM694v2_genomic_fna|AE006468.2_Salmonella_enterica_subsp._enterica_serovar_Typhimurium_str._LT2__complete_genome__2648001..2649000_	gi|893524647|emb|CNV19115.1| Uncharacterised protein [Salmonella enterica subsp. enterica serovar Bovismorbificans]
lcl|1476307668000|lcl|GCA_000006945_2_ASM694v2_genomic_fna|AE006468.2_Salmonella_enterica_subsp._enterica_serovar_Typhimurium_str._LT2__complete_genome__2921001..2922000_	gi|808300735|gb|KKE45262.1| enterochelin esterase, partial [Salmonella enterica subsp. enterica serovar Heidelberg]
lcl|1476307669000|lcl|GCA_000006945_2_ASM694v2_genomic_fna|AE006468.2_Salmonella_enterica_subsp._enterica_serovar_Typhimurium_str._LT2__complete_genome__2924001..2925000_	gi|1128840877|ref|WP_075262579.1| TonB-dependent siderophore receptor, partial [Salmonella enterica]
lcl|1476307670000|lcl|GCA_000006945_2_ASM694v2_genomic_fna|AE006468.2_Salmonella_enterica_subsp._enterica_serovar_Typhimurium_str._LT2__complete_genome__2927001..2928000_	gi|523824266|gb|AGQ87110.1| effector protein PipB2 [Salmonella enterica subsp. enterica serovar 4,[5],12:i:- str. 08-1736] >gi|1131444648|gb|OLW44973.1| effector protein PipB2 [Salmonella enterica subsp. arizonae serovar 18:z4,z23:- str. CVM N23850]
lcl|1476307671000|lcl|GCA_000006945_2_ASM694v2_genomic_fna|AE006468.2_Salmonella_enterica_subsp._enterica_serovar_Typhimurium_str._LT2__complete_genome__2930001..2931000_	gi|1079350759|ref|WP_070145647.1| antimicrobial resistance protein Mig-14, partial [Salmonella enterica] >gi|1078378466|gb|OFB08118.1| antimicrobial resistance protein Mig-14, partial [Salmonella enterica subsp. enterica serovar Typhimurium]
lcl|1476307678000|lcl|GCA_000006945_2_ASM694v2_genomic_fna|AE006468.2_Salmonella_enterica_subsp._enterica_serovar_Typhimurium_str._LT2__complete_genome__2951001..2952000_	gi|660591672|gb|AIE06735.1| 4-carboxymuconolactone decarboxylase domain [Salmonella enterica subsp. enterica serovar Typhimurium]
lcl|1476307702000|lcl|GCA_000006945_2_ASM694v2_genomic_fna|AE006468.2_Salmonella_enterica_subsp._enterica_serovar_Typhimurium_str._LT2__complete_genome__3023001..3024000_	gi|396056229|gb|EJI64705.1| pathogenicity island 1 effector protein StpP [Salmonella enterica subsp. enterica serovar Enteritidis str. 648905 5-18] >gi|435311807|gb|ELO85870.1| pathogenicity island 1 effector protein StpP [Salmonella enterica subsp. enterica serovar Enteritidis str. 50-5646]
lcl|1476307710000|lcl|GCA_000006945_2_ASM694v2_genomic_fna|AE006468.2_Salmonella_enterica_subsp._enterica_serovar_Typhimurium_str._LT2__complete_genome__3047001..3048000_	gi|582975289|ref|WP_024146791.1| N-acetyltransferase [Salmonella enterica] >gi|1030306635|emb|SBL14830.1| acetyltransferase [Salmonella enterica subsp. enterica serovar Java]
lcl|1476307725000|lcl|GCA_000006945_2_ASM694v2_genomic_fna|AE006468.2_Salmonella_enterica_subsp._enterica_serovar_Typhimurium_str._LT2__complete_genome__3092001..3093000_	gi|967649479|gb|KTM96923.1| sulfite reductase subunit alpha, partial [Salmonella enterica]
lcl|1476307728000|lcl|GCA_000006945_2_ASM694v2_genomic_fna|AE006468.2_Salmonella_enterica_subsp._enterica_serovar_Typhimurium_str._LT2__complete_genome__3101001..3102000_	gi|649493147|gb|KDS02092.1| nucleoside triphosphate pyrophosphohydrolase, partial [Salmonella enterica subsp. enterica serovar Heidelberg str. RI-11-014316] >gi|781201502|gb|KJT14599.1| nucleoside triphosphate pyrophosphohydrolase, partial [Salmonella enterica subsp. enterica serovar Heidelberg str. RI-11-013193]
lcl|1476307740000|lcl|GCA_000006945_2_ASM694v2_genomic_fna|AE006468.2_Salmonella_enterica_subsp._enterica_serovar_Typhimurium_str._LT2__complete_genome__3137001..3138000_	gi|446106343|ref|WP_000184198.1| hypothetical protein [Salmonella enterica] >gi|16761763|ref|NP_457380.1| CsdA-binding activator [Salmonella enterica subsp. enterica serovar Typhi str. CT18] >gi|16766289|ref|NP_461904.1| cysteine desulfurase sulfur acceptor subunit CsdE [Salmonella enterica subsp. enterica serovar Typhimurium str. LT2] >gi|25307096|pir||AC0864 conserved hypothetical protein STY31…
lcl|1476307754000|lcl|GCA_000006945_2_ASM694v2_genomic_fna|AE006468.2_Salmonella_enterica_subsp._enterica_serovar_Typhimurium_str._LT2__complete_genome__3179001..3180000_	gi|444879058|gb|ELY03167.1| putative acyltransferase, partial [Salmonella enterica subsp. enterica serovar Enteritidis str. 13-1]
lcl|1476307756000|lcl|GCA_000006945_2_ASM694v2_genomic_fna|AE006468.2_Salmonella_enterica_subsp._enterica_serovar_Typhimurium_str._LT2__complete_genome__3185001..3186000_	gi|446056937|ref|WP_000134792.1| transcriptional regulator [Salmonella enterica] >gi|16766327|ref|NP_461942.1| hypothetical protein [Salmonella enterica subsp. enterica serovar Typhimurium str. LT2] >gi|16421576|gb|AAL21901.1| putative cytoplasmic protein [Salmonella enterica subsp. enterica serovar Typhimurium str. LT2] >gi|312914044|dbj|BAJ38018.1| putative cytoplasmic protein [Salmonella enter…
lcl|1476307757000|lcl|GCA_000006945_2_ASM694v2_genomic_fna|AE006468.2_Salmonella_enterica_subsp._enterica_serovar_Typhimurium_str._LT2__complete_genome__3188001..3189000_	gi|900368909|emb|CQE46572.1| chaperone protein PapD [Salmonella enterica subsp. enterica serovar Typhimurium str. DT104]
lcl|1476307758000|lcl|GCA_000006945_2_ASM694v2_genomic_fna|AE006468.2_Salmonella_enterica_subsp._enterica_serovar_Typhimurium_str._LT2__complete_genome__3191001..3192000_	gi|486185818|ref|WP_001540854.1| fimbrial protein StdA [Salmonella enterica] >gi|1109557730|ref|NP_461946.3| putative fimbrial-like protein [Salmonella enterica subsp. enterica serovar Typhimurium str. LT2] >gi|16421580|gb|AAL21905.1| putative fimbrial-like protein [Salmonella enterica subsp. enterica serovar Typhimurium str. LT2] >gi|62129172|gb|AAX66875.1| putative fimbrial-like protein [Salmon…
lcl|1476307787000|lcl|GCA_000006945_2_ASM694v2_genomic_fna|AE006468.2_Salmonella_enterica_subsp._enterica_serovar_Typhimurium_str._LT2__complete_genome__3278001..3279000_	gi|898127116|emb|CPR46194.1| LysR family transcriptional regulator [Salmonella enterica subsp. enterica serovar Bovismorbificans]
lcl|1476307788000|lcl|GCA_000006945_2_ASM694v2_genomic_fna|AE006468.2_Salmonella_enterica_subsp._enterica_serovar_Typhimurium_str._LT2__complete_genome__3281001..3282000_	gi|446635118|ref|WP_000712464.1| arylsulfatase [Salmonella enterica] >gi|353616263|gb|EHC67569.1| Arylsulfatase [Salmonella enterica subsp. enterica serovar Mississippi str. A4-633] >gi|967726633|gb|KTN72608.1| arylsulfatase [Salmonella enterica] >gi|967786663|gb|KTO31451.1| arylsulfatase [Salmonella enterica]
lcl|1476307789000|lcl|GCA_000006945_2_ASM694v2_genomic_fna|AE006468.2_Salmonella_enterica_subsp._enterica_serovar_Typhimurium_str._LT2__complete_genome__3284001..3285000_	gi|205331191|gb|EDZ17955.1| LysR-family transcriptional regulator [Salmonella enterica subsp. enterica serovar 4,[5],12:i:- str. CVM23701] >gi|380464605|gb|AFD60008.1| LysR-family transcriptional regulator [Salmonella enterica subsp. enterica serovar Typhimurium str. 798] >gi|444833452|gb|ELX60660.1| LysR-family transcriptional regulator [Salmonella enterica subsp. enterica serovar Typhimurium st…
lcl|1476307790000|lcl|GCA_000006945_2_ASM694v2_genomic_fna|AE006468.2_Salmonella_enterica_subsp._enterica_serovar_Typhimurium_str._LT2__complete_genome__3287001..3288000_	gi|879771122|emb|CIK75089.1| putative oxidoreductase [Salmonella enterica subsp. enterica serovar Typhi] >gi|879923211|emb|CIK41129.1| putative oxidoreductase [Salmonella enterica subsp. enterica serovar Typhi] >gi|879931271|emb|CIL74663.1| putative oxidoreductase [Salmonella enterica subsp. enterica serovar Typhi] >gi|880387317|emb|CIM17102.1| putative oxidoreductase [Salmonella enterica subsp. …
lcl|1476307791000|lcl|GCA_000006945_2_ASM694v2_genomic_fna|AE006468.2_Salmonella_enterica_subsp._enterica_serovar_Typhimurium_str._LT2__complete_genome__3290001..3291000_	gi|877017071|emb|CHE48102.1| phenylacetaldehyde dehydrogenase [Salmonella enterica subsp. enterica serovar Typhi]
lcl|1476307796000|lcl|GCA_000006945_2_ASM694v2_genomic_fna|AE006468.2_Salmonella_enterica_subsp._enterica_serovar_Typhimurium_str._LT2__complete_genome__3305001..3306000_	gi|1117709498|ref|WP_072158839.1| molybdenum ABC transporter substrate-binding protein [Salmonella enterica]
lcl|1476307814000|lcl|GCA_000006945_2_ASM694v2_genomic_fna|AE006468.2_Salmonella_enterica_subsp._enterica_serovar_Typhimurium_str._LT2__complete_genome__3359001..3360000_	gi|504109914|ref|WP_014343900.1| hypothetical protein [Salmonella enterica] >gi|1109557743|ref|NP_462111.3| putative cytoplasmic protein [Salmonella enterica subsp. enterica serovar Typhimurium str. LT2] >gi|16421753|gb|AAL22070.1| putative cytoplasmic protein [Salmonella enterica subsp. enterica serovar Typhimurium str. LT2] >gi|261248326|emb|CBG26163.1| conserved hypothetical protein [Salmonell…
lcl|1476307815000|lcl|GCA_000006945_2_ASM694v2_genomic_fna|AE006468.2_Salmonella_enterica_subsp._enterica_serovar_Typhimurium_str._LT2__complete_genome__3362001..3363000_	gi|902850830|gb|KNB34122.1| hypothetical protein ACH57_21125 [Salmonella enterica subsp. enterica serovar Typhimurium]
lcl|1476307857000|lcl|GCA_000006945_2_ASM694v2_genomic_fna|AE006468.2_Salmonella_enterica_subsp._enterica_serovar_Typhimurium_str._LT2__complete_genome__3488001..3489000_	gi|554440297|gb|ESJ63089.1| hypothetical protein CFSAN001081_08340, partial [Salmonella enterica subsp. enterica serovar London str. CFSAN001081]
lcl|1476307867000|lcl|GCA_000006945_2_ASM694v2_genomic_fna|AE006468.2_Salmonella_enterica_subsp._enterica_serovar_Typhimurium_str._LT2__complete_genome__3518001..3519000_	gi|446522815|ref|WP_000600161.1| membrane protein [Salmonella enterica] >gi|16766645|ref|NP_462260.1| hypothetical protein [Salmonella enterica subsp. enterica serovar Typhimurium str. LT2] >gi|16421909|gb|AAL22219.1| putative inner membrane protein [Salmonella enterica subsp. enterica serovar Typhimurium str. LT2] >gi|261248515|emb|CBG26352.1| conserved hypothetical protein [Salmonella enterica …
lcl|1476307879000|lcl|GCA_000006945_2_ASM694v2_genomic_fna|AE006468.2_Salmonella_enterica_subsp._enterica_serovar_Typhimurium_str._LT2__complete_genome__3554001..3555000_	gi|353566082|gb|EHC31670.1| Ribosomal protein L11 methyltransferase [Salmonella enterica subsp. enterica serovar Gaminara str. A4-567] >gi|353608670|gb|EHC62199.1| Ribosomal protein L11 methyltransferase [Salmonella enterica subsp. enterica serovar Minnesota str. A4-603] >gi|808198357|gb|AKD16204.1| Ribosomal protein L11 methyltransferase [Salmonella enterica subsp. enterica serovar Newport str. …
lcl|1476307898000|lcl|GCA_000006945_2_ASM694v2_genomic_fna|AE006468.2_Salmonella_enterica_subsp._enterica_serovar_Typhimurium_str._LT2__complete_genome__3611001..3612000_	gi|554020614|gb|ESE67044.1| putative ABC transporter ATP-binding protein [Salmonella enterica subsp. enterica serovar Typhimurium str. ST4581]
lcl|1476307933000|lcl|GCA_000006945_2_ASM694v2_genomic_fna|AE006468.2_Salmonella_enterica_subsp._enterica_serovar_Typhimurium_str._LT2__complete_genome__3716001..3717000_	gi|781282162|gb|KJT87618.1| ribokinase, partial [Salmonella enterica subsp. enterica serovar Heidelberg str. 579083-10]
lcl|1476307957000|lcl|GCA_000006945_2_ASM694v2_genomic_fna|AE006468.2_Salmonella_enterica_subsp._enterica_serovar_Typhimurium_str._LT2__complete_genome__3788001..3789000_	gi|900950150|emb|CQB95476.1| 2-dehydro-3-deoxygluconokinase [Salmonella enterica subsp. enterica serovar Typhimurium str. DT104]
lcl|1476307979000|lcl|GCA_000006945_2_ASM694v2_genomic_fna|AE006468.2_Salmonella_enterica_subsp._enterica_serovar_Typhimurium_str._LT2__complete_genome__3854001..3855000_	gi|447001564|ref|WP_001078820.1| oxidoreductase [Salmonella enterica] >gi|16766951|ref|NP_462566.1| electron transporter [Salmonella enterica subsp. enterica serovar Typhimurium str. LT2] >gi|16422231|gb|AAL22525.1| putative oxidoreductase [Salmonella enterica subsp. enterica serovar Typhimurium str. LT2] >gi|197240780|gb|EDY23400.1| protein AegA [Salmonella enterica subsp. enterica serovar Saint…
lcl|1476308014000|lcl|GCA_000006945_2_ASM694v2_genomic_fna|AE006468.2_Salmonella_enterica_subsp._enterica_serovar_Typhimurium_str._LT2__complete_genome__3959001..3960000_	gi|967824610|gb|KTO68646.1| nicotinamidase, partial [Salmonella enterica]
lcl|1476308030000|lcl|GCA_000006945_2_ASM694v2_genomic_fna|AE006468.2_Salmonella_enterica_subsp._enterica_serovar_Typhimurium_str._LT2__complete_genome__4007001..4008000_	gi|486303720|ref|WP_001576457.1| transporter [Salmonella enterica] >gi|205274386|emb|CAR39413.1| putative membrane transport protein [Salmonella enterica subsp. enterica serovar Gallinarum str. 287/91] >gi|326629741|gb|EGE36084.1| TrkA-C domain-containing transport protein [Salmonella enterica subsp. enterica serovar Gallinarum str. SG9] >gi|444849979|gb|ELX75087.1| putative transporter [Salmonel…
lcl|1476308040000|lcl|GCA_000006945_2_ASM694v2_genomic_fna|AE006468.2_Salmonella_enterica_subsp._enterica_serovar_Typhimurium_str._LT2__complete_genome__4037001..4038000_	gi|685394107|ref|WP_031626883.1| MR-MLE family protein [Salmonella enterica]
lcl|1476308049000|lcl|GCA_000006945_2_ASM694v2_genomic_fna|AE006468.2_Salmonella_enterica_subsp._enterica_serovar_Typhimurium_str._LT2__complete_genome__4064001..4065000_	gi|353074638|gb|EHB40399.1| phosphate ABC transporter, phosphate-binding protein PstS [Salmonella enterica subsp. enterica serovar Infantis str. SARB27] >gi|764057491|gb|AJQ76263.1| Periplasmic phosphate binding protein [Salmonella enterica subsp. enterica serovar Montevideo str. USDA-ARS-USMARC-1903] >gi|808191701|gb|AKD10583.1| Periplasmic phosphate binding protein [Salmonella enterica subsp. e…
lcl|1476308050000|lcl|GCA_000006945_2_ASM694v2_genomic_fna|AE006468.2_Salmonella_enterica_subsp._enterica_serovar_Typhimurium_str._LT2__complete_genome__4067001..4068000_	gi|900247293|emb|CQK88059.1| HTH-type transcriptional regulator SgrR [Salmonella enterica subsp. enterica serovar Typhimurium str. DT104]
lcl|1476308052000|lcl|GCA_000006945_2_ASM694v2_genomic_fna|AE006468.2_Salmonella_enterica_subsp._enterica_serovar_Typhimurium_str._LT2__complete_genome__4073001..4074000_	gi|970525793|ref|WP_058799494.1| permease [Salmonella enterica] >gi|969157756|gb|KUB88161.1| permease [Salmonella enterica subsp. enterica serovar Typhimurium var. 5-]
lcl|1476308085000|lcl|GCA_000006945_2_ASM694v2_genomic_fna|AE006468.2_Salmonella_enterica_subsp._enterica_serovar_Typhimurium_str._LT2__complete_genome__4172001..4173000_	gi|353583130|gb|EHC43583.1| Transcriptional regulator, partial [Salmonella enterica subsp. enterica serovar Give str. S5-487]
lcl|1476308111000|lcl|GCA_000006945_2_ASM694v2_genomic_fna|AE006468.2_Salmonella_enterica_subsp._enterica_serovar_Typhimurium_str._LT2__complete_genome__4250001..4251000_	gi|970276733|ref|WP_058657058.1| hypothetical protein [Salmonella enterica] >gi|967919133|gb|KTP61045.1| lipoprotein [Salmonella enterica]
lcl|1476308121000|lcl|GCA_000006945_2_ASM694v2_genomic_fna|AE006468.2_Salmonella_enterica_subsp._enterica_serovar_Typhimurium_str._LT2__complete_genome__4280001..4281000_	gi|447095824|ref|WP_001173080.1| polyketide synthase [Salmonella enterica] >gi|56130173|gb|AAV79679.1| hypothetical protein SPA3914 [Salmonella enterica subsp. enterica serovar Paratyphi A str. ATCC 9150] >gi|161366567|gb|ABX70335.1| hypothetical protein SPAB_05044 [Salmonella enterica subsp. enterica serovar Paratyphi B str. SPB7] >gi|194401853|gb|ACF62075.1| polyketide synthesis domain protein …
lcl|1476308122000|lcl|GCA_000006945_2_ASM694v2_genomic_fna|AE006468.2_Salmonella_enterica_subsp._enterica_serovar_Typhimurium_str._LT2__complete_genome__4283001..4284000_	gi|540158331|gb|ERG03166.1| hypothetical protein SEEMU129_02710 [Salmonella enterica subsp. enterica serovar Muenchen str. RKS4129]
lcl|1476308123000|lcl|GCA_000006945_2_ASM694v2_genomic_fna|AE006468.2_Salmonella_enterica_subsp._enterica_serovar_Typhimurium_str._LT2__complete_genome__4286001..4287000_	gi|446904575|ref|WP_000981831.1| histidine kinase [Salmonella enterica] >gi|205274129|emb|CAR39138.1| putative ABC transporter, membrane component [Salmonella enterica subsp. enterica serovar Gallinarum str. 287/91] >gi|206711066|emb|CAR35439.1| putative ABC transporter, membrane component [Salmonella enterica subsp. enterica serovar Enteritidis str. P125109] >gi|326625793|gb|EGE32138.1| putative…
lcl|1476308124000|lcl|GCA_000006945_2_ASM694v2_genomic_fna|AE006468.2_Salmonella_enterica_subsp._enterica_serovar_Typhimurium_str._LT2__complete_genome__4289001..4290000_	gi|353563288|gb|EHC29684.1| Ribulose-phosphate 3-epimerase [Salmonella enterica subsp. enterica serovar Alachua str. R6-377]
lcl|1476308130000|lcl|GCA_000006945_2_ASM694v2_genomic_fna|AE006468.2_Salmonella_enterica_subsp._enterica_serovar_Typhimurium_str._LT2__complete_genome__4307001..4308000_	gi|920080788|ref|WP_052944322.1| aryl-sulfate sulfotransferase [Salmonella enterica] >gi|911994822|gb|KNS96774.1| arylsulfate sulfotransferase [Salmonella enterica subsp. enterica serovar Saintpaul] >gi|912136883|gb|KNU30305.1| arylsulfate sulfotransferase [Salmonella enterica subsp. enterica serovar Saintpaul]
lcl|1476308132000|lcl|GCA_000006945_2_ASM694v2_genomic_fna|AE006468.2_Salmonella_enterica_subsp._enterica_serovar_Typhimurium_str._LT2__complete_genome__4313001..4314000_	gi|835650905|ref|WP_047600417.1| mechanosensitive ion channel protein MscS, partial [Salmonella enterica] >gi|677921402|gb|KFU32299.1| mechanosensitive ion channel protein MscS, partial [Salmonella enterica subsp. enterica serovar Bareilly str. CFSAN000190]
lcl|1476308133000|lcl|GCA_000006945_2_ASM694v2_genomic_fna|AE006468.2_Salmonella_enterica_subsp._enterica_serovar_Typhimurium_str._LT2__complete_genome__4316001..4317000_	gi|874431857|gb|KMU40314.1| hypothetical protein SEEN2TTA_13753, partial [Salmonella enterica subsp. enterica serovar Newport str. Pond080-2TTA]
lcl|1476308204000|lcl|GCA_000006945_2_ASM694v2_genomic_fna|AE006468.2_Salmonella_enterica_subsp._enterica_serovar_Typhimurium_str._LT2__complete_genome__4529001..4530000_	gi|161366793|gb|ABX70561.1| hypothetical protein SPAB_05286 [Salmonella enterica subsp. enterica serovar Paratyphi B str. SPB7] >gi|267996611|gb|ACY91496.1| aminoalkylphosphonic acid N-acetyltransferase [Salmonella enterica subsp. enterica serovar Typhimurium str. 14028S] >gi|764048959|gb|AJQ67732.1| Protein PhnO [Salmonella enterica subsp. enterica serovar Newport str. USDA-ARS-USMARC-1927]
lcl|1476308209000|lcl|GCA_000006945_2_ASM694v2_genomic_fna|AE006468.2_Salmonella_enterica_subsp._enterica_serovar_Typhimurium_str._LT2__complete_genome__4544001..4545000_	gi|445950221|ref|WP_000028076.1| melibiose/sodium symporter [Salmonella enterica] >gi|261249397|emb|CBG27261.1| melibiose carrier protein [Salmonella enterica subsp. enterica serovar Typhimurium str. D23580]
lcl|1476308281000|lcl|GCA_000006945_2_ASM694v2_genomic_fna|AE006468.2_Salmonella_enterica_subsp._enterica_serovar_Typhimurium_str._LT2__complete_genome__4760001..4761000_	gi|901583991|emb|CQB70294.1| dienelactone hydrolase [Salmonella enterica subsp. enterica serovar Typhimurium str. DT104]
lcl|1476308310000|lcl|GCA_000006945_2_ASM694v2_genomic_fna|AE006468.2_Salmonella_enterica_subsp._enterica_serovar_Typhimurium_str._LT2__complete_genome__4847001..4848000_	gi|844563585|gb|KMJ19970.1| hypothetical protein ABT73_23425 [Salmonella enterica subsp. enterica serovar Typhimurium]
lcl|2952611250000|lcl|GCA_000006945_2_ASM694v2_genomic_fna|AE006468.2_Salmonella_enterica_subsp._enterica_serovar_Typhimurium_str._LT2__complete_genome__63001..64000_	gi|604272593|gb|AHV24989.1| histidine kinase [Salmonella enterica subsp. enterica serovar Enteritidis str. EC20110353]
lcl|2952611252000|lcl|GCA_000006945_2_ASM694v2_genomic_fna|AE006468.2_Salmonella_enterica_subsp._enterica_serovar_Typhimurium_str._LT2__complete_genome__69001..70000_	gi|1123395481|ref|WP_074182436.1| [citrate (pro-3S)-lyase] ligase [Salmonella enterica]
lcl|2952611253000|lcl|GCA_000006945_2_ASM694v2_genomic_fna|AE006468.2_Salmonella_enterica_subsp._enterica_serovar_Typhimurium_str._LT2__complete_genome__72001..73000_	gi|505402428|ref|WP_015589530.1| holo-ACP synthase CitX [Salmonella enterica] >gi|482539411|gb|AGK07680.1| putative cytoplasmic protein [Salmonella enterica subsp. enterica serovar Typhimurium str. U288]
lcl|2952611293000|lcl|GCA_000006945_2_ASM694v2_genomic_fna|AE006468.2_Salmonella_enterica_subsp._enterica_serovar_Typhimurium_str._LT2__complete_genome__192001..193000_	gi|970528435|ref|WP_058800428.1| 4-hydroxythreonine-4-phosphate dehydrogenase, partial [Salmonella enterica] >gi|969225663|gb|KUC54641.1| 4-hydroxythreonine-4-phosphate dehydrogenase, partial [Salmonella enterica subsp. enterica serovar Typhimurium var. 5-]
lcl|2952611298000|lcl|GCA_000006945_2_ASM694v2_genomic_fna|AE006468.2_Salmonella_enterica_subsp._enterica_serovar_Typhimurium_str._LT2__complete_genome__207001..208000_	gi|900245595|emb|CQE49560.1| outer membrane usher protein FimD [Salmonella enterica subsp. enterica serovar Typhimurium str. DT104]
lcl|2952611307000|lcl|GCA_000006945_2_ASM694v2_genomic_fna|AE006468.2_Salmonella_enterica_subsp._enterica_serovar_Typhimurium_str._LT2__complete_genome__234001..235000_	gi|323128517|gb|ADX15947.1| putative periplasmic fimbrial chaperone [Salmonella enterica subsp. enterica serovar Typhimurium str. ST4/74] >gi|380461841|gb|AFD57244.1| periplasmic fimbrial chaperone stfd [Salmonella enterica subsp. enterica serovar Typhimurium str. 798] >gi|808187329|gb|AKD06872.1| fimbrial chaperone yfcS [Salmonella enterica subsp. enterica serovar Typhimurium str. CDC 2011K-0870]
lcl|2952611349000|lcl|GCA_000006945_2_ASM694v2_genomic_fna|AE006468.2_Salmonella_enterica_subsp._enterica_serovar_Typhimurium_str._LT2__complete_genome__360001..361000_	gi|875948835|emb|CGM73530.1| Hedgehog/Intein domain protein [Salmonella enterica subsp. enterica serovar Typhi]
lcl|2952611356000|lcl|GCA_000006945_2_ASM694v2_genomic_fna|AE006468.2_Salmonella_enterica_subsp._enterica_serovar_Typhimurium_str._LT2__complete_genome__381001..382000_	gi|1002379192|ref|WP_061371928.1| fimbrial assembly protein [Salmonella enterica] >gi|981005748|dbj|GAS46645.1| outer membrane usher protein FimD precursor [Salmonella enterica] >gi|981009159|dbj|GAR49298.1| outer membrane usher protein FimD precursor [Salmonella enterica] >gi|981017804|dbj|GAR18756.1| outer membrane usher protein FimD precursor [Salmonella enterica] >gi|981021885|dbj|GAR68995.1|…
lcl|2952611357000|lcl|GCA_000006945_2_ASM694v2_genomic_fna|AE006468.2_Salmonella_enterica_subsp._enterica_serovar_Typhimurium_str._LT2__complete_genome__384001..385000_	gi|893303118|emb|CNV04660.1| fimbrial chaperone protein [Salmonella enterica subsp. enterica serovar Bovismorbificans]
lcl|2952611358000|lcl|GCA_000006945_2_ASM694v2_genomic_fna|AE006468.2_Salmonella_enterica_subsp._enterica_serovar_Typhimurium_str._LT2__complete_genome__387001..388000_	gi|1119200664|ref|WP_072209597.1| cyclic diguanylate phosphodiesterase [Salmonella enterica]
lcl|2952611359000|lcl|GCA_000006945_2_ASM694v2_genomic_fna|AE006468.2_Salmonella_enterica_subsp._enterica_serovar_Typhimurium_str._LT2__complete_genome__390001..391000_	gi|930172678|ref|WP_054175258.1| hypothetical protein [Salmonella enterica] >gi|929602230|gb|KPE92230.1| membrane protein [Salmonella enterica subsp. enterica serovar Typhimurium]
lcl|2952611366000|lcl|GCA_000006945_2_ASM694v2_genomic_fna|AE006468.2_Salmonella_enterica_subsp._enterica_serovar_Typhimurium_str._LT2__complete_genome__411001..412000_	gi|575532613|gb|ETX33185.1| hypothetical protein SPFCAV_02532 [Salmonella enterica subsp. enterica serovar Gallinarum/pullorum str. FCAV198] >gi|1001179555|emb|CZQ31992.1| AraC family transcriptional regulator [Salmonella enterica subsp. enterica serovar Pullorum]
lcl|2952611367000|lcl|GCA_000006945_2_ASM694v2_genomic_fna|AE006468.2_Salmonella_enterica_subsp._enterica_serovar_Typhimurium_str._LT2__complete_genome__414001..415000_	gi|781214448|gb|KJT26666.1| ferrichrome-iron receptor, partial [Salmonella enterica subsp. enterica serovar Heidelberg str. SARA36]
lcl|2952611370000|lcl|GCA_000006945_2_ASM694v2_genomic_fna|AE006468.2_Salmonella_enterica_subsp._enterica_serovar_Typhimurium_str._LT2__complete_genome__423001..424000_	gi|781199761|gb|KJT12951.1| propionyl-CoA synthetase [Salmonella enterica subsp. enterica serovar Heidelberg str. SARA36]
lcl|2952611384000|lcl|GCA_000006945_2_ASM694v2_genomic_fna|AE006468.2_Salmonella_enterica_subsp._enterica_serovar_Typhimurium_str._LT2__complete_genome__465001..466000_	gi|446715712|ref|WP_000793035.1| glyoxalase [Salmonella enterica] >gi|16759387|ref|NP_455004.1| hypothetical protein STY0447 [Salmonella enterica subsp. enterica serovar Typhi str. CT18] >gi|16763789|ref|NP_459404.1| glyoxalase [Salmonella enterica subsp. enterica serovar Typhimurium str. LT2] >gi|25513293|pir||AI0552 conserved hypothetical protein STY0447 [imported] - Salmonella enterica subsp. …
lcl|2952611390000|lcl|GCA_000006945_2_ASM694v2_genomic_fna|AE006468.2_Salmonella_enterica_subsp._enterica_serovar_Typhimurium_str._LT2__complete_genome__483001..484000_	gi|516011116|ref|WP_017441699.1| phosphonate utilization transcriptional regulator PhnR [Salmonella enterica] >gi|554355542|gb|ESH92871.1| 2-aminoethylphosphonate uptake regulator [Salmonella enterica subsp. enterica serovar Agona str. 632182-2] >gi|758749602|gb|KIV46904.1| transcriptional regulator [Salmonella enterica subsp. enterica] >gi|758749901|gb|KIV47202.1| transcriptional regulator [Salm…
lcl|2952611420000|lcl|GCA_000006945_2_ASM694v2_genomic_fna|AE006468.2_Salmonella_enterica_subsp._enterica_serovar_Typhimurium_str._LT2__complete_genome__573001..574000_	gi|1093410873|ref|WP_070810347.1| methionine ABC transporter permease [Salmonella enterica] >gi|1090111710|gb|OHI95657.1| methionine ABC transporter permease [Salmonella enterica subsp. enterica serovar Inverness] >gi|1090116821|gb|OHJ00189.1| methionine ABC transporter permease [Salmonella enterica] >gi|1090122110|gb|OHJ05957.1| methionine ABC transporter permease [Salmonella enterica]
lcl|2952611427000|lcl|GCA_000006945_2_ASM694v2_genomic_fna|AE006468.2_Salmonella_enterica_subsp._enterica_serovar_Typhimurium_str._LT2__complete_genome__594001..595000_	gi|893293026|emb|CNT71466.1| Protein of uncharacterised function (DUF1116) [Salmonella enterica subsp. enterica serovar Bovismorbificans]
lcl|2952611431000|lcl|GCA_000006945_2_ASM694v2_genomic_fna|AE006468.2_Salmonella_enterica_subsp._enterica_serovar_Typhimurium_str._LT2__complete_genome__606001..607000_	gi|660589427|gb|AIE04490.1| Outer membrane usher protein SfmD [Salmonella enterica subsp. enterica serovar Typhimurium]
lcl|2952611432000|lcl|GCA_000006945_2_ASM694v2_genomic_fna|AE006468.2_Salmonella_enterica_subsp._enterica_serovar_Typhimurium_str._LT2__complete_genome__609001..610000_	gi|1125861175|gb|APQ79478.1| Fimbriae-like adhesin SfmH [Salmonella enterica subsp. enterica serovar Typhimurium]
lcl|2952611433000|lcl|GCA_000006945_2_ASM694v2_genomic_fna|AE006468.2_Salmonella_enterica_subsp._enterica_serovar_Typhimurium_str._LT2__complete_genome__612001..613000_	gi|446148634|ref|WP_000226489.1| diguanylate cyclase [Salmonella enterica] >gi|16763931|ref|NP_459546.1| diguanylate cyclase [Salmonella enterica subsp. enterica serovar Typhimurium str. LT2] >gi|16419062|gb|AAL19505.1| putative diguanylate cyclase/phosphodiesterase domain 0 [Salmonella enterica subsp. enterica serovar Typhimurium str. LT2] >gi|261245830|emb|CBG23628.1| hypothetical protein STMMW…
lcl|2952611464000|lcl|GCA_000006945_2_ASM694v2_genomic_fna|AE006468.2_Salmonella_enterica_subsp._enterica_serovar_Typhimurium_str._LT2__complete_genome__705001..706000_	gi|660589523|gb|AIE04586.1| Alpha-ribazole-5'-phosphate phosphatase [Salmonella enterica subsp. enterica serovar Typhimurium]
lcl|2952611467000|lcl|GCA_000006945_2_ASM694v2_genomic_fna|AE006468.2_Salmonella_enterica_subsp._enterica_serovar_Typhimurium_str._LT2__complete_genome__714001..715000_	gi|1119102662|ref|WP_072194980.1| hypothetical protein, partial [Salmonella enterica]
lcl|2952611487000|lcl|GCA_000006945_2_ASM694v2_genomic_fna|AE006468.2_Salmonella_enterica_subsp._enterica_serovar_Typhimurium_str._LT2__complete_genome__774001..775000_	gi|598907651|gb|EYE73688.1| deoxyribodipyrimidine photolyase, partial [Salmonella enterica subsp. enterica serovar Heidelberg str. N1514]
lcl|2952611496000|lcl|GCA_000006945_2_ASM694v2_genomic_fna|AE006468.2_Salmonella_enterica_subsp._enterica_serovar_Typhimurium_str._LT2__complete_genome__801001..802000_	gi|955652494|gb|KSB86330.1| 2-oxoglutarate dehydrogenase, partial [Salmonella enterica subsp. enterica serovar Newport str. S09097]
lcl|2952611518000|lcl|GCA_000006945_2_ASM694v2_genomic_fna|AE006468.2_Salmonella_enterica_subsp._enterica_serovar_Typhimurium_str._LT2__complete_genome__867001..868000_	gi|1031851629|ref|WP_064173745.1| E3 ubiquitin--protein ligase [Salmonella enterica] >gi|1030308658|emb|SBL19569.1| E3 ubiquitin-protein ligase SlrP [Salmonella enterica subsp. enterica serovar Java]
lcl|2952611580000|lcl|GCA_000006945_2_ASM694v2_genomic_fna|AE006468.2_Salmonella_enterica_subsp._enterica_serovar_Typhimurium_str._LT2__complete_genome__1053001..1054000_	gi|62127127|gb|AAX64830.1| pyruvate formate lyase activating enzyme 1 [Salmonella enterica subsp. enterica serovar Choleraesuis str. SC-B67] >gi|205327467|gb|EDZ14231.1| pyruvate formate-lyase 1-activating enzyme [Salmonella enterica subsp. enterica serovar 4,[5],12:i:- str. CVM23701] >gi|323129235|gb|ADX16665.1| pyruvate formate-lyase 1-activating enzyme [Salmonella enterica subsp. enterica sero…
lcl|2952611594000|lcl|GCA_000006945_2_ASM694v2_genomic_fna|AE006468.2_Salmonella_enterica_subsp._enterica_serovar_Typhimurium_str._LT2__complete_genome__1095001..1096000_	gi|545007392|emb|CCW73689.1| putative ion:amino acid symporter [Salmonella enterica subsp. enterica serovar Typhimurium str. DT104] >gi|601123182|gb|EYR75813.1| hypothetical protein I654_06900 [Salmonella enterica subsp. enterica serovar Aqua str. NVSL2001] >gi|781243863|gb|KJT52828.1| Na+-linked D-alanine/glycine permease [Salmonella enterica subsp. enterica serovar Heidelberg str. RI-11-014588]…
lcl|2952611621000|lcl|GCA_000006945_2_ASM694v2_genomic_fna|AE006468.2_Salmonella_enterica_subsp._enterica_serovar_Typhimurium_str._LT2__complete_genome__1176001..1177000_	gi|381302718|gb|EIC43749.1| secreted effector protein PipB [Salmonella enterica subsp. enterica serovar Heidelberg str. 41573] >gi|553552266|gb|ESC74695.1| secreted effector protein PipB [Salmonella enterica subsp. enterica serovar Newport str. WA_14881] >gi|553553786|gb|ESC76165.1| secreted effector protein PipB [Salmonella enterica subsp. enterica serovar Newport str. VA_R100512570] >gi|7812468…
lcl|2952611622000|lcl|GCA_000006945_2_ASM694v2_genomic_fna|AE006468.2_Salmonella_enterica_subsp._enterica_serovar_Typhimurium_str._LT2__complete_genome__1179001..1180000_	gi|323129358|gb|ADX16788.1| secreted effector protein [Salmonella enterica subsp. enterica serovar Typhimurium str. ST4/74]
lcl|2952611634000|lcl|GCA_000006945_2_ASM694v2_genomic_fna|AE006468.2_Salmonella_enterica_subsp._enterica_serovar_Typhimurium_str._LT2__complete_genome__1215001..1216000_	gi|353620135|gb|EHC70329.1| Sialic acid utilization regulator RpiR [Salmonella enterica subsp. enterica serovar Minnesota str. A4-603] >gi|353667971|gb|EHD05301.1| Sialic acid utilization regulator RpiR [Salmonella enterica subsp. enterica serovar Urbana str. R8-2977] >gi|435296265|gb|ELO72656.1| transcriptional regulator [Salmonella enterica subsp. enterica serovar Enteritidis str. SARB17]
lcl|2952611635000|lcl|GCA_000006945_2_ASM694v2_genomic_fna|AE006468.2_Salmonella_enterica_subsp._enterica_serovar_Typhimurium_str._LT2__complete_genome__1218001..1219000_	gi|835775543|ref|WP_047657016.1| N-acetylmannosamine-6-phosphate 2-epimerase [Salmonella enterica] >gi|677717909|gb|KFS42802.1| N-acetylmannosamine-6-phosphate 2-epimerase [Salmonella enterica subsp. enterica serovar Bareilly str. CFSAN000755] >gi|689467017|gb|KGE30656.1| N-acetylmannosamine-6-phosphate 2-epimerase [Salmonella enterica subsp. enterica serovar Bareilly str. CFSAN001090] >gi|804460…
lcl|2952611636000|lcl|GCA_000006945_2_ASM694v2_genomic_fna|AE006468.2_Salmonella_enterica_subsp._enterica_serovar_Typhimurium_str._LT2__complete_genome__1221001..1222000_	gi|554209948|gb|ESG48081.1| putative sialic acid transporter [Salmonella enterica subsp. enterica serovar Mbandaka str. ATCC 51958] >gi|599861153|gb|EYH76482.1| putative sialic acid transporter [Salmonella enterica subsp. enterica serovar Heidelberg str. N4496] >gi|781233002|gb|KJT43345.1| putative sialic acid transporter [Salmonella enterica subsp. enterica serovar Heidelberg str. RI-11-013374] …
lcl|2952611667000|lcl|GCA_000006945_2_ASM694v2_genomic_fna|AE006468.2_Salmonella_enterica_subsp._enterica_serovar_Typhimurium_str._LT2__complete_genome__1314001..1315000_	gi|1042999182|ref|WP_065312439.1| peptidase T, partial [Salmonella enterica] >gi|911555700|gb|KNN96316.1| hypothetical protein AEV29_22465, partial [Salmonella enterica subsp. enterica serovar Johannesburg]
lcl|2952611670000|lcl|GCA_000006945_2_ASM694v2_genomic_fna|AE006468.2_Salmonella_enterica_subsp._enterica_serovar_Typhimurium_str._LT2__complete_genome__1323001..1324000_	gi|984342222|ref|WP_060759586.1| pseudouridine synthase [Salmonella enterica] >gi|983237727|gb|KWU75730.1| hypothetical protein AGE04_06165 [Salmonella enterica subsp. enterica serovar Kentucky] >gi|983248349|gb|KWU85888.1| hypothetical protein AGE06_11120 [Salmonella enterica subsp. enterica serovar Kentucky]
lcl|2952611671000|lcl|GCA_000006945_2_ASM694v2_genomic_fna|AE006468.2_Salmonella_enterica_subsp._enterica_serovar_Typhimurium_str._LT2__complete_genome__1326001..1327000_	gi|1001952276|ref|WP_061360681.1| hypothetical protein [Salmonella enterica] >gi|1001536663|gb|AML88458.1| bacteriophage protein [Salmonella enterica subsp. enterica serovar Typhimurium] >gi|1001542685|gb|AML94330.1| bacteriophage protein [Salmonella enterica subsp. enterica serovar Typhimurium]
lcl|2952611673000|lcl|GCA_000006945_2_ASM694v2_genomic_fna|AE006468.2_Salmonella_enterica_subsp._enterica_serovar_Typhimurium_str._LT2__complete_genome__1332001..1333000_	gi|995886595|ref|WP_061083783.1| hypothetical protein [Salmonella enterica] >gi|985775427|gb|AHQ56261.2| hypothetical protein AV50_10425 [Salmonella enterica subsp. enterica serovar Enteritidis str. EC20111561] >gi|988622589|gb|AHU79110.2| hypothetical protein AV60_10410 [Salmonella enterica subsp. enterica serovar Enteritidis str. EC20121970] >gi|988859666|gb|AHT13642.2| hypothetical protein AV5…
lcl|2952611675000|lcl|GCA_000006945_2_ASM694v2_genomic_fna|AE006468.2_Salmonella_enterica_subsp._enterica_serovar_Typhimurium_str._LT2__complete_genome__1338001..1339000_	gi|446104624|ref|WP_000182479.1| hypothetical protein [Salmonella enterica] >gi|16760639|ref|NP_456256.1| lipoprotein [Salmonella enterica subsp. enterica serovar Typhi str. CT18] >gi|16764606|ref|NP_460221.1| hypothetical protein [Salmonella enterica subsp. enterica serovar Typhimurium str. LT2] >gi|25380602|pir||AC0716 probable lipoprotein STY1867 [imported] - Salmonella enterica subsp. enteric…
lcl|2952611679000|lcl|GCA_000006945_2_ASM694v2_genomic_fna|AE006468.2_Salmonella_enterica_subsp._enterica_serovar_Typhimurium_str._LT2__complete_genome__1350001..1351000_	gi|553427909|gb|ESB53217.1| leucine export protein LeuE, partial [Salmonella enterica subsp. enterica serovar Agona str. 557928]
lcl|2952611707000|lcl|GCA_000006945_2_ASM694v2_genomic_fna|AE006468.2_Salmonella_enterica_subsp._enterica_serovar_Typhimurium_str._LT2__complete_genome__1434001..1435000_	gi|723587546|ref|WP_033566959.1| electron transfer flavoprotein [Salmonella enterica]
lcl|2952611709000|lcl|GCA_000006945_2_ASM694v2_genomic_fna|AE006468.2_Salmonella_enterica_subsp._enterica_serovar_Typhimurium_str._LT2__complete_genome__1440001..1441000_	gi|916083112|ref|WP_050955140.1| shikimate dehydrogenase [Salmonella enterica] >gi|900940918|emb|CQQ51430.1| quinate/shikimate dehydrogenase [Salmonella enterica subsp. enterica serovar Typhimurium str. DT104]
lcl|2952611710000|lcl|GCA_000006945_2_ASM694v2_genomic_fna|AE006468.2_Salmonella_enterica_subsp._enterica_serovar_Typhimurium_str._LT2__complete_genome__1443001..1444000_	gi|446720366|ref|WP_000797679.1| MFS transporter [Salmonella enterica] >gi|261246570|emb|CBG24380.1| Putative MFS-family transport protein [Salmonella enterica subsp. enterica serovar Typhimurium str. D23580] >gi|1001536781|gb|AML88576.1| transporter [Salmonella enterica subsp. enterica serovar Typhimurium] >gi|1001542803|gb|AML94448.1| transporter [Salmonella enterica subsp. enterica serovar Typ…
lcl|2952611721000|lcl|GCA_000006945_2_ASM694v2_genomic_fna|AE006468.2_Salmonella_enterica_subsp._enterica_serovar_Typhimurium_str._LT2__complete_genome__1476001..1477000_	gi|446588989|ref|WP_000666335.1| DNA-binding response regulator [Salmonella enterica] >gi|16760520|ref|NP_456137.1| two-component response regulator [Salmonella enterica subsp. enterica serovar Typhi str. CT18] >gi|16764741|ref|NP_460356.1| DNA-binding response regulator [Salmonella enterica subsp. enterica serovar Typhimurium str. LT2] >gi|25298758|pir||AE0700 probable two-component response reg…
lcl|2952611722000|lcl|GCA_000006945_2_ASM694v2_genomic_fna|AE006468.2_Salmonella_enterica_subsp._enterica_serovar_Typhimurium_str._LT2__complete_genome__1479001..1480000_	gi|353576409|gb|EHC38864.1| two-component sensor kinase SsrA, partial [Salmonella enterica subsp. enterica serovar Alachua str. R6-377]
lcl|2952611723000|lcl|GCA_000006945_2_ASM694v2_genomic_fna|AE006468.2_Salmonella_enterica_subsp._enterica_serovar_Typhimurium_str._LT2__complete_genome__1482001..1483000_	gi|554303153|gb|ESH39333.1| type III secretion system protein SsaD [Salmonella enterica subsp. enterica serovar Choleraesuis str. 0006]
lcl|2952611724000|lcl|GCA_000006945_2_ASM694v2_genomic_fna|AE006468.2_Salmonella_enterica_subsp._enterica_serovar_Typhimurium_str._LT2__complete_genome__1485001..1486000_	gi|447002504|ref|WP_001079760.1| secreted effector protein SseC [Salmonella enterica] >gi|16764750|ref|NP_460365.1| pathogenicity island 2 effector protein SseC [Salmonella enterica subsp. enterica serovar Typhimurium str. LT2] >gi|81345359|sp|O84947.1|SSEC_SALTY RecName: Full=Secreted effector protein SseC; AltName: Full=Secretion system effector C >gi|3377864|gb|AAC28881.1| SseC [Salmonella ent…
lcl|2952611725000|lcl|GCA_000006945_2_ASM694v2_genomic_fna|AE006468.2_Salmonella_enterica_subsp._enterica_serovar_Typhimurium_str._LT2__complete_genome__1488001..1489000_	gi|446613372|ref|WP_000690718.1| pathogenicity island 2 effector protein SseF [Salmonella enterica] >gi|16764754|ref|NP_460369.1| pathogenicity island 2 effector protein SseF [Salmonella enterica subsp. enterica serovar Typhimurium str. LT2] >gi|3377868|gb|AAC28885.1| SseF [Salmonella enterica subsp. enterica serovar Typhimurium str. SL1344] >gi|16419925|gb|AAL20328.1| secretion system effector […
lcl|2952611726000|lcl|GCA_000006945_2_ASM694v2_genomic_fna|AE006468.2_Salmonella_enterica_subsp._enterica_serovar_Typhimurium_str._LT2__complete_genome__1491001..1492000_	gi|1669746|emb|CAA70533.1| secretion system apparatus [Salmonella enterica subsp. enterica serovar Typhimurium]
lcl|2952611727000|lcl|GCA_000006945_2_ASM694v2_genomic_fna|AE006468.2_Salmonella_enterica_subsp._enterica_serovar_Typhimurium_str._LT2__complete_genome__1494001..1495000_	gi|785616205|ref|WP_045723512.1| EscV/YscV/HrcV family type III secretion system export apparatus protein, partial [Salmonella enterica] >gi|781317780|gb|KJU21764.1| secretion system apparatus protein SsaV, partial [Salmonella enterica subsp. enterica serovar Heidelberg str. 83-1068]
lcl|2952611728000|lcl|GCA_000006945_2_ASM694v2_genomic_fna|AE006468.2_Salmonella_enterica_subsp._enterica_serovar_Typhimurium_str._LT2__complete_genome__1497001..1498000_	gi|447146048|ref|WP_001223304.1| secretion system apparatus protein SsaP [Salmonella enterica] >gi|16760494|ref|NP_456111.1| type III secretion protein [Salmonella enterica subsp. enterica serovar Typhi str. CT18] >gi|16764767|ref|NP_460382.1| type III secretion system protein SsaP [Salmonella enterica subsp. enterica serovar Typhimurium str. LT2] >gi|61247722|sp|P0A239.1|SSAP_SALTY RecName: Full…
lcl|2952611729000|lcl|GCA_000006945_2_ASM694v2_genomic_fna|AE006468.2_Salmonella_enterica_subsp._enterica_serovar_Typhimurium_str._LT2__complete_genome__1500001..1501000_	gi|353643968|gb|EHC88038.1| Type III secretion inner membrane protein SsaU, partial [Salmonella enterica subsp. enterica serovar Senftenberg str. A4-543]
lcl|2952611732000|lcl|GCA_000006945_2_ASM694v2_genomic_fna|AE006468.2_Salmonella_enterica_subsp._enterica_serovar_Typhimurium_str._LT2__complete_genome__1509001..1510000_	gi|599911276|gb|EYI22872.1| superoxide dismutase, partial [Salmonella enterica subsp. enterica serovar Heidelberg str. N15757]
lcl|2952611760000|lcl|GCA_000006945_2_ASM694v2_genomic_fna|AE006468.2_Salmonella_enterica_subsp._enterica_serovar_Typhimurium_str._LT2__complete_genome__1593001..1594000_	gi|446699002|ref|WP_000776348.1| TIGR00156 family protein [Salmonella enterica] >gi|16764860|ref|NP_460475.1| TIGR00156 family protein [Salmonella enterica subsp. enterica serovar Typhimurium str. LT2] >gi|16420036|gb|AAL20434.1| putative periplasmic protein [Salmonella enterica subsp. enterica serovar Typhimurium str. LT2] >gi|56127779|gb|AAV77285.1| putative periplasmic protein [Salmonella ente…
lcl|2952611774000|lcl|GCA_000006945_2_ASM694v2_genomic_fna|AE006468.2_Salmonella_enterica_subsp._enterica_serovar_Typhimurium_str._LT2__complete_genome__1635001..1636000_	gi|970271104|ref|WP_058653179.1| aminotransferase [Salmonella enterica] >gi|967870664|gb|KTP13854.1| aminotransferase [Salmonella enterica] >gi|969448406|gb|KUE72658.1| aminotransferase [Salmonella enterica subsp. enterica serovar Reading]
lcl|2952611793000|lcl|GCA_000006945_2_ASM694v2_genomic_fna|AE006468.2_Salmonella_enterica_subsp._enterica_serovar_Typhimurium_str._LT2__complete_genome__1692001..1693000_	gi|323129871|gb|ADX17301.1| secreted effector protein [Salmonella enterica subsp. enterica serovar Typhimurium str. ST4/74]
lcl|2952611802000|lcl|GCA_000006945_2_ASM694v2_genomic_fna|AE006468.2_Salmonella_enterica_subsp._enterica_serovar_Typhimurium_str._LT2__complete_genome__1719001..1720000_	gi|486184827|ref|WP_001540100.1| secreted effector protein SteB [Salmonella enterica] >gi|1109557639|ref|NP_448047.1| putative dipicolinate reductase [Salmonella enterica subsp. enterica serovar Typhimurium str. LT2] >gi|81522843|sp|Q8ZPA6.1|STEB_SALTY RecName: Full=Secreted effector protein SteB; AltName: Full=Salmonella translocated effector B >gi|290463310|sp|D0ZI38.1|STEB_SALT1 RecName: Full=…
lcl|2952611803000|lcl|GCA_000006945_2_ASM694v2_genomic_fna|AE006468.2_Salmonella_enterica_subsp._enterica_serovar_Typhimurium_str._LT2__complete_genome__1722001..1723000_	gi|555269357|ref|WP_023250369.1| pathogenicity island 2 effector protein SseJ, partial [Salmonella enterica] >gi|554397423|gb|ESJ28160.1| pathogenicity island 2 effector protein SseJ, partial [Salmonella enterica subsp. enterica serovar Nchanga str. CFSAN001092]
lcl|2952611813000|lcl|GCA_000006945_2_ASM694v2_genomic_fna|AE006468.2_Salmonella_enterica_subsp._enterica_serovar_Typhimurium_str._LT2__complete_genome__1752001..1753000_	gi|446868352|ref|WP_000945608.1| methyl-accepting chemotaxis protein [Salmonella enterica] >gi|16765001|ref|NP_460616.1| chemoreceptor protein [Salmonella enterica subsp. enterica serovar Typhimurium str. LT2] >gi|16420184|gb|AAL20575.1| putative methyl-accepting chemotaxis protein [Salmonella enterica subsp. enterica serovar Typhimurium str. LT2] >gi|459485162|gb|EMG79615.1| methyl-accepting che…
lcl|2952611817000|lcl|GCA_000006945_2_ASM694v2_genomic_fna|AE006468.2_Salmonella_enterica_subsp._enterica_serovar_Typhimurium_str._LT2__complete_genome__1764001..1765000_	gi|353577886|gb|EHC39912.1| transcription activator AraC [Salmonella enterica subsp. enterica serovar Alachua str. R6-377]
lcl|2952611818000|lcl|GCA_000006945_2_ASM694v2_genomic_fna|AE006468.2_Salmonella_enterica_subsp._enterica_serovar_Typhimurium_str._LT2__complete_genome__1767001..1768000_	gi|353645780|gb|EHC89388.1| Transcription regulator TetR [Salmonella enterica subsp. enterica serovar Rubislaw str. A4-653]
lcl|2952611826000|lcl|GCA_000006945_2_ASM694v2_genomic_fna|AE006468.2_Salmonella_enterica_subsp._enterica_serovar_Typhimurium_str._LT2__complete_genome__1791001..1792000_	gi|537736917|emb|CDF53927.1| hypothetical protein BN855_17500 [Salmonella enterica subsp. enterica serovar Bovismorbificans str. 3114]
lcl|2952611832000|lcl|GCA_000006945_2_ASM694v2_genomic_fna|AE006468.2_Salmonella_enterica_subsp._enterica_serovar_Typhimurium_str._LT2__complete_genome__1809001..1810000_	gi|812731076|emb|CGY72533.1| Uncharacterised protein [Salmonella enterica subsp. enterica serovar Typhi] >gi|812799892|emb|CGA34216.1| Uncharacterised protein [Salmonella enterica subsp. enterica serovar Typhi] >gi|813823592|emb|CHJ43855.1| Uncharacterised protein [Salmonella enterica subsp. enterica serovar Typhi] >gi|874199582|emb|CER47897.1| Uncharacterised protein [Salmonella enterica subsp. …
lcl|2952611880000|lcl|GCA_000006945_2_ASM694v2_genomic_fna|AE006468.2_Salmonella_enterica_subsp._enterica_serovar_Typhimurium_str._LT2__complete_genome__1953001..1954000_	gi|446345027|ref|WP_000422882.1| hypothetical protein [Salmonella enterica] >gi|16765197|ref|NP_460812.1| hypothetical protein [Salmonella enterica subsp. enterica serovar Typhimurium str. LT2] >gi|16420389|gb|AAL20771.1| putative cytoplasmic protein [Salmonella enterica subsp. enterica serovar Typhimurium str. LT2] >gi|205272262|emb|CAR37139.1| conserved hypothetical protein [Salmonella enterica…
lcl|2952611881000|lcl|GCA_000006945_2_ASM694v2_genomic_fna|AE006468.2_Salmonella_enterica_subsp._enterica_serovar_Typhimurium_str._LT2__complete_genome__1956001..1957000_	gi|959866346|ref|WP_058145056.1| IS256 family transposase [Salmonella enterica]
lcl|2952611898000|lcl|GCA_000006945_2_ASM694v2_genomic_fna|AE006468.2_Salmonella_enterica_subsp._enterica_serovar_Typhimurium_str._LT2__complete_genome__2007001..2008000_	gi|353665940|gb|EHD03910.1| Rhamnogalacturonides degradation protein RhiN, partial [Salmonella enterica subsp. enterica serovar Wandsworth str. A4-580]
lcl|2952611905000|lcl|GCA_000006945_2_ASM694v2_genomic_fna|AE006468.2_Salmonella_enterica_subsp._enterica_serovar_Typhimurium_str._LT2__complete_genome__2028001..2029000_	gi|901439699|emb|CQL12248.1| putative 4-deoxy-L-threo-5-hexosulose-uronate ketol-isomerase [Salmonella enterica subsp. enterica serovar Typhimurium str. DT104]
lcl|2952611907000|lcl|GCA_000006945_2_ASM694v2_genomic_fna|AE006468.2_Salmonella_enterica_subsp._enterica_serovar_Typhimurium_str._LT2__complete_genome__2034001..2035000_	gi|1001537339|gb|AML89134.1| cell wall-associated hydrolase [Salmonella enterica subsp. enterica serovar Typhimurium] >gi|1001543361|gb|AML95006.1| cell wall-associated hydrolase [Salmonella enterica subsp. enterica serovar Typhimurium]
lcl|2952611914000|lcl|GCA_000006945_2_ASM694v2_genomic_fna|AE006468.2_Salmonella_enterica_subsp._enterica_serovar_Typhimurium_str._LT2__complete_genome__2055001..2056000_	gi|554403296|gb|ESJ33166.1| putative 50S ribosomal protein, partial [Salmonella enterica subsp. enterica serovar Nchanga str. CFSAN001092]
lcl|2952611926000|lcl|GCA_000006945_2_ASM694v2_genomic_fna|AE006468.2_Salmonella_enterica_subsp._enterica_serovar_Typhimurium_str._LT2__complete_genome__2091001..2092000_	gi|911490611|gb|KNN34942.1| AMP nucleosidase, partial [Salmonella enterica subsp. enterica serovar Heidelberg]
lcl|2952611928000|lcl|GCA_000006945_2_ASM694v2_genomic_fna|AE006468.2_Salmonella_enterica_subsp._enterica_serovar_Typhimurium_str._LT2__complete_genome__2097001..2098000_	gi|553565550|gb|ESC87615.1| nicotinate-nucleotide--dimethylbenzimidazole phosphoribosyltransferase [Salmonella enterica subsp. enterica serovar Newport str. WA_14881]
lcl|2952611933000|lcl|GCA_000006945_2_ASM694v2_genomic_fna|AE006468.2_Salmonella_enterica_subsp._enterica_serovar_Typhimurium_str._LT2__complete_genome__2112001..2113000_	gi|781216425|gb|KJT28404.1| cobyrinic acid a,c-diamide synthase [Salmonella enterica subsp. enterica serovar Heidelberg str. RI-11-013374]
lcl|2952611940000|lcl|GCA_000006945_2_ASM694v2_genomic_fna|AE006468.2_Salmonella_enterica_subsp._enterica_serovar_Typhimurium_str._LT2__complete_genome__2133001..2134000_	gi|1125862743|gb|APQ81046.1| Threonine kinase in B12 biosynthesis [Salmonella enterica subsp. enterica serovar Typhimurium]
lcl|2952611955000|lcl|GCA_000006945_2_ASM694v2_genomic_fna|AE006468.2_Salmonella_enterica_subsp._enterica_serovar_Typhimurium_str._LT2__complete_genome__2178001..2179000_	gi|564511079|gb|ETC08572.1| dTDP-glucose 4,6-dehydratase, partial [Salmonella enterica subsp. enterica serovar Typhimurium var. 5- str. CFSAN004345]
lcl|2952611971000|lcl|GCA_000006945_2_ASM694v2_genomic_fna|AE006468.2_Salmonella_enterica_subsp._enterica_serovar_Typhimurium_str._LT2__complete_genome__2226001..2227000_	gi|499298086|ref|WP_010989040.1| hypothetical protein [Salmonella enterica] >gi|16765462|ref|NP_461077.1| putative cytoplasmic protein [Salmonella enterica subsp. enterica serovar Typhimurium str. LT2] >gi|16420667|gb|AAL21036.1| putative cytoplasmic protein [Salmonella enterica subsp. enterica serovar Typhimurium str. LT2] >gi|267994190|gb|ACY89075.1| putative cytoplasmic protein [Salmonella ent…
lcl|2952611980000|lcl|GCA_000006945_2_ASM694v2_genomic_fna|AE006468.2_Salmonella_enterica_subsp._enterica_serovar_Typhimurium_str._LT2__complete_genome__2253001..2254000_	gi|62128376|gb|AAX66079.1| putative cytoplasmic protein [Salmonella enterica subsp. enterica serovar Choleraesuis str. SC-B67] >gi|312913148|dbj|BAJ37122.1| hypothetical protein STMDT12_C21790 [Salmonella enterica subsp. enterica serovar Typhimurium str. T000240] >gi|322615185|gb|EFY12107.1| hypothetical protein SEEM315_00265 [Salmonella enterica subsp. enterica serovar Montevideo str. 315996572]…
lcl|2952612011000|lcl|GCA_000006945_2_ASM694v2_genomic_fna|AE006468.2_Salmonella_enterica_subsp._enterica_serovar_Typhimurium_str._LT2__complete_genome__2346001..2347000_	gi|353624088|gb|EHC73204.1| Nitrate/nitrite response regulator protein [Salmonella enterica subsp. enterica serovar Mississippi str. A4-633]
lcl|2952612021000|lcl|GCA_000006945_2_ASM694v2_genomic_fna|AE006468.2_Salmonella_enterica_subsp._enterica_serovar_Typhimurium_str._LT2__complete_genome__2376001..2377000_	gi|893173956|emb|CNV25594.1| Uncharacterised protein [Salmonella enterica subsp. enterica serovar Bovismorbificans] >gi|898211103|emb|CPR69080.1| Uncharacterised protein [Salmonella enterica subsp. enterica serovar Bovismorbificans]
lcl|2952612022000|lcl|GCA_000006945_2_ASM694v2_genomic_fna|AE006468.2_Salmonella_enterica_subsp._enterica_serovar_Typhimurium_str._LT2__complete_genome__2379001..2380000_	gi|599869499|gb|EYH83906.1| putative transcriptional regulator [Salmonella enterica subsp. enterica serovar Heidelberg str. N4403] >gi|781228353|gb|KJT39185.1| GntR family transcriptional regulator [Salmonella enterica subsp. enterica serovar Heidelberg str. 579082-8]
lcl|2952612027000|lcl|GCA_000006945_2_ASM694v2_genomic_fna|AE006468.2_Salmonella_enterica_subsp._enterica_serovar_Typhimurium_str._LT2__complete_genome__2394001..2395000_	gi|599861307|gb|EYH76623.1| sn-glycerol-3-phosphate dehydrogenase subunit C, partial [Salmonella enterica subsp. enterica serovar Heidelberg str. N4496]
lcl|2952612029000|lcl|GCA_000006945_2_ASM694v2_genomic_fna|AE006468.2_Salmonella_enterica_subsp._enterica_serovar_Typhimurium_str._LT2__complete_genome__2400001..2401000_	gi|353640598|gb|EHC85551.1| Competence/damage-inducible protein CinA [Salmonella enterica subsp. enterica serovar Rubislaw str. A4-653]
lcl|2952612052000|lcl|GCA_000006945_2_ASM694v2_genomic_fna|AE006468.2_Salmonella_enterica_subsp._enterica_serovar_Typhimurium_str._LT2__complete_genome__2469001..2470000_	gi|554414666|gb|ESJ42452.1| hypothetical protein CFSAN001083_18289, partial [Salmonella enterica subsp. enterica serovar Cubana str. CFSAN001083]
lcl|2952612053000|lcl|GCA_000006945_2_ASM694v2_genomic_fna|AE006468.2_Salmonella_enterica_subsp._enterica_serovar_Typhimurium_str._LT2__complete_genome__2472001..2473000_	gi|969408276|gb|KUE33289.1| diaminopimelate decarboxylase, partial [Salmonella enterica subsp. enterica serovar Kentucky]
lcl|2952612058000|lcl|GCA_000006945_2_ASM694v2_genomic_fna|AE006468.2_Salmonella_enterica_subsp._enterica_serovar_Typhimurium_str._LT2__complete_genome__2487001..2488000_	gi|981139346|dbj|GAS62754.1| hypothetical protein NGUA38_01320 [Salmonella enterica]
lcl|2952612065000|lcl|GCA_000006945_2_ASM694v2_genomic_fna|AE006468.2_Salmonella_enterica_subsp._enterica_serovar_Typhimurium_str._LT2__complete_genome__2508001..2509000_	gi|893256516|emb|CNV33126.1| phosphoglycerate transport system sensor protein PgtB [Salmonella enterica subsp. enterica serovar Bovismorbificans] >gi|893526862|emb|CNU26722.1| phosphoglycerate transport system sensor protein PgtB [Salmonella enterica subsp. enterica serovar Bovismorbificans] >gi|899936325|emb|CQB62724.1| phosphoglycerate transport system sensor protein PgtB [Salmonella enterica s…
lcl|2952612066000|lcl|GCA_000006945_2_ASM694v2_genomic_fna|AE006468.2_Salmonella_enterica_subsp._enterica_serovar_Typhimurium_str._LT2__complete_genome__2511001..2512000_	gi|199605581|gb|EDZ04126.1| phosphoglycerate transport: protein for signal transmission [Salmonella enterica subsp. enterica serovar Virchow str. SL491] >gi|205349602|gb|EDZ36233.1| phosphoglycerate transport: protein for signal transmission [Salmonella enterica subsp. enterica serovar Hadar str. RI_05P066] >gi|267994502|gb|ACY89387.1| phosphoglycerate transport regulatory protein precursor [Salm…
lcl|2952612067000|lcl|GCA_000006945_2_ASM694v2_genomic_fna|AE006468.2_Salmonella_enterica_subsp._enterica_serovar_Typhimurium_str._LT2__complete_genome__2514001..2515000_	gi|323130734|gb|ADX18164.1| lipid A biosynthesis lauroyl acyltransferase [Salmonella enterica subsp. enterica serovar Typhimurium str. ST4/74] >gi|380463921|gb|AFD59324.1| putative acyltransferase [Salmonella enterica subsp. enterica serovar Typhimurium str. 798] >gi|660591298|gb|AIE06361.1| Lipid A biosynthesis lauroyl acyltransferase [Salmonella enterica subsp. enterica serovar Typhimurium] >gi…
lcl|2952612079000|lcl|GCA_000006945_2_ASM694v2_genomic_fna|AE006468.2_Salmonella_enterica_subsp._enterica_serovar_Typhimurium_str._LT2__complete_genome__2550001..2551000_	gi|900947640|emb|CQC19823.1| glutamine amidotransferase [Salmonella enterica subsp. enterica serovar Typhimurium str. DT104] >gi|1125863132|gb|APQ81435.1| Putative amidotransferase [Salmonella enterica subsp. enterica serovar Typhimurium]
lcl|2952612092000|lcl|GCA_000006945_2_ASM694v2_genomic_fna|AE006468.2_Salmonella_enterica_subsp._enterica_serovar_Typhimurium_str._LT2__complete_genome__2589001..2590000_	gi|554337178|gb|ESH74611.1| oxidoreductase Fe-S binding subunit, partial [Salmonella enterica subsp. enterica serovar Bareilly str. CFSAN000197]
lcl|2952612120000|lcl|GCA_000006945_2_ASM694v2_genomic_fna|AE006468.2_Salmonella_enterica_subsp._enterica_serovar_Typhimurium_str._LT2__complete_genome__2673001..2674000_	gi|493922833|ref|WP_006867793.1| rhodanese-like domain-containing protein [Salmonella enterica] >gi|484836266|emb|CCR56030.1| hypothetical protein SA60_1534 [Salmonella enterica subsp. enterica serovar Agona str. 60.O.08] >gi|484966650|emb|CCT93737.1| hypothetical protein SA05_3228 [Salmonella enterica subsp. enterica serovar Agona str. 05.O.06]
lcl|2952612124000|lcl|GCA_000006945_2_ASM694v2_genomic_fna|AE006468.2_Salmonella_enterica_subsp._enterica_serovar_Typhimurium_str._LT2__complete_genome__2685001..2686000_	gi|554057916|gb|ESF02479.1| hypothetical protein SEEV1955_10216 [Salmonella enterica subsp. enterica serovar Virchow str. ATCC 51955]
lcl|2952612167000|lcl|GCA_000006945_2_ASM694v2_genomic_fna|AE006468.2_Salmonella_enterica_subsp._enterica_serovar_Typhimurium_str._LT2__complete_genome__2814001..2815000_	gi|554241596|gb|ESG78510.1| putative inner membrane diguanylate cyclase [Salmonella enterica subsp. enterica serovar Kentucky str. ATCC 9263] >gi|893296707|emb|CNU11071.1| inner membrane diguanylate cyclase [Salmonella enterica subsp. enterica serovar Bovismorbificans]
lcl|2952612201000|lcl|GCA_000006945_2_ASM694v2_genomic_fna|AE006468.2_Salmonella_enterica_subsp._enterica_serovar_Typhimurium_str._LT2__complete_genome__2916001..2917000_	gi|983160108|ref|WP_060455056.1| glycosyl transferase, partial [Salmonella enterica] >gi|982453340|gb|KWQ97740.1| glycosyl transferase, partial [Salmonella enterica subsp. enterica serovar Tennessee]
lcl|2952612202000|lcl|GCA_000006945_2_ASM694v2_genomic_fna|AE006468.2_Salmonella_enterica_subsp._enterica_serovar_Typhimurium_str._LT2__complete_genome__2919001..2920000_	gi|380464276|gb|AFD59679.1| putative ABC transporter protein [Salmonella enterica subsp. enterica serovar Typhimurium str. 798] >gi|808189871|gb|AKD09414.1| IroC salmochelin transport protein [Salmonella enterica subsp. enterica serovar Typhimurium str. CDC 2011K-0870]
lcl|2952612203000|lcl|GCA_000006945_2_ASM694v2_genomic_fna|AE006468.2_Salmonella_enterica_subsp._enterica_serovar_Typhimurium_str._LT2__complete_genome__2922001..2923000_	gi|380464277|gb|AFD59680.1| putative ferric enterochelin esterase [Salmonella enterica subsp. enterica serovar Typhimurium str. 798] >gi|808189872|gb|AKD09415.1| IroD protein [Salmonella enterica subsp. enterica serovar Typhimurium str. CDC 2011K-0870]
lcl|2952612204000|lcl|GCA_000006945_2_ASM694v2_genomic_fna|AE006468.2_Salmonella_enterica_subsp._enterica_serovar_Typhimurium_str._LT2__complete_genome__2925001..2926000_	gi|930173358|ref|WP_054175640.1| outer membrane receptor protein, partial [Salmonella enterica] >gi|929634492|gb|KPF23818.1| outer membrane receptor protein, partial [Salmonella enterica subsp. enterica serovar Typhimurium]
lcl|2952612205000|lcl|GCA_000006945_2_ASM694v2_genomic_fna|AE006468.2_Salmonella_enterica_subsp._enterica_serovar_Typhimurium_str._LT2__complete_genome__2928001..2929000_	gi|1008825516|ref|WP_061873010.1| VirG localization protein VirK [Salmonella enterica] >gi|1008459880|gb|KYH51280.1| VirG localization protein VirK [Salmonella enterica subsp. enterica serovar Typhimurium]
lcl|2952612221000|lcl|GCA_000006945_2_ASM694v2_genomic_fna|AE006468.2_Salmonella_enterica_subsp._enterica_serovar_Typhimurium_str._LT2__complete_genome__2976001..2977000_	gi|224469135|gb|ACN46965.1| competence damage-inducible protein A [Salmonella enterica subsp. enterica serovar Paratyphi C str. RKS4594] >gi|312913848|dbj|BAJ37822.1| competence damage-inducible protein A [Salmonella enterica subsp. enterica serovar Typhimurium str. T000240] >gi|326624560|gb|EGE30905.1| competence damage-inducible protein A [Salmonella enterica subsp. enterica serovar Dublin str.…
lcl|2952612226000|lcl|GCA_000006945_2_ASM694v2_genomic_fna|AE006468.2_Salmonella_enterica_subsp._enterica_serovar_Typhimurium_str._LT2__complete_genome__2991001..2992000_	gi|486159243|ref|WP_001522897.1| hypothetical protein [Salmonella enterica] >gi|205324766|gb|EDZ12605.1| conserved hypothetical protein [Salmonella enterica subsp. enterica serovar Saintpaul str. SARA29] >gi|967909878|gb|KTP52011.1| hypothetical protein IN93_04630 [Salmonella enterica] >gi|1089893709|gb|OHG79636.1| hypothetical protein A7T50_17400 [Salmonella enterica subsp. enterica serovar Sain…
lcl|2952612258000|lcl|GCA_000006945_2_ASM694v2_genomic_fna|AE006468.2_Salmonella_enterica_subsp._enterica_serovar_Typhimurium_str._LT2__complete_genome__3087001..3088000_	gi|1079332590|ref|WP_070135085.1| pathogenicity island 1 effector protein SopD, partial [Salmonella enterica] >gi|1078383370|gb|OFB12746.1| pathogenicity island 1 effector protein SopD, partial [Salmonella enterica subsp. enterica serovar Typhimurium]
lcl|2952612271000|lcl|GCA_000006945_2_ASM694v2_genomic_fna|AE006468.2_Salmonella_enterica_subsp._enterica_serovar_Typhimurium_str._LT2__complete_genome__3126001..3127000_	gi|487598916|ref|WP_001730288.1| L-fuculose-phosphate aldolase, partial [Salmonella enterica] >gi|435327251|gb|ELO98994.1| L-fuculose phosphate aldolase, partial [Salmonella enterica subsp. enterica serovar Enteritidis str. 6.0562-1]
lcl|2952612288000|lcl|GCA_000006945_2_ASM694v2_genomic_fna|AE006468.2_Salmonella_enterica_subsp._enterica_serovar_Typhimurium_str._LT2__complete_genome__3177001..3178000_	gi|1043060143|ref|WP_065336685.1| 2-deoxy-D-gluconate 3-dehydrogenase [Salmonella enterica]
lcl|2952612292000|lcl|GCA_000006945_2_ASM694v2_genomic_fna|AE006468.2_Salmonella_enterica_subsp._enterica_serovar_Typhimurium_str._LT2__complete_genome__3189001..3190000_	gi|959101824|ref|WP_058107184.1| fimbrial protein [Salmonella enterica] >gi|955574506|gb|KSB10475.1| fimbrial protein [Salmonella enterica subsp. enterica serovar Hvittingfoss str. SA20014981]
lcl|2952612293000|lcl|GCA_000006945_2_ASM694v2_genomic_fna|AE006468.2_Salmonella_enterica_subsp._enterica_serovar_Typhimurium_str._LT2__complete_genome__3192001..3193000_	gi|56129235|gb|AAV78741.1| conserved hypothetical protein [Salmonella enterica subsp. enterica serovar Paratyphi A str. ATCC 9150] >gi|197095384|emb|CAR60942.1| conserved hypothetical protein [Salmonella enterica subsp. enterica serovar Paratyphi A str. AKU_12601] >gi|815140231|emb|CDU96036.1| conserved hypothetical protein [Salmonella enterica subsp. enterica serovar Paratyphi A] >gi|815147113|e…
lcl|2952612317000|lcl|GCA_000006945_2_ASM694v2_genomic_fna|AE006468.2_Salmonella_enterica_subsp._enterica_serovar_Typhimurium_str._LT2__complete_genome__3264001..3265000_	gi|901496600|emb|CQE67114.1| Protein of uncharacterised function (DUF1202) [Salmonella enterica subsp. enterica serovar Typhimurium str. DT104]
lcl|2952612322000|lcl|GCA_000006945_2_ASM694v2_genomic_fna|AE006468.2_Salmonella_enterica_subsp._enterica_serovar_Typhimurium_str._LT2__complete_genome__3279001..3280000_	gi|447035644|ref|WP_001112900.1| CoA ester lyase [Salmonella enterica] >gi|194713570|gb|ACF92791.1| HpcH/HpaI aldolase/citrate lyase family protein [Salmonella enterica subsp. enterica serovar Schwarzengrund str. CVM19633] >gi|197288975|gb|EDY28346.1| HpcH/HpaI aldolase/citrate lyase family protein [Salmonella enterica subsp. enterica serovar Schwarzengrund str. SL480] >gi|322613517|gb|EFY10458.1…
lcl|2952612323000|lcl|GCA_000006945_2_ASM694v2_genomic_fna|AE006468.2_Salmonella_enterica_subsp._enterica_serovar_Typhimurium_str._LT2__complete_genome__3282001..3283000_	gi|599875607|gb|EYH89419.1| arylsulfatase regulator, partial [Salmonella enterica subsp. enterica serovar Heidelberg str. N653]
lcl|2952612324000|lcl|GCA_000006945_2_ASM694v2_genomic_fna|AE006468.2_Salmonella_enterica_subsp._enterica_serovar_Typhimurium_str._LT2__complete_genome__3285001..3286000_	gi|781214943|gb|KJT27104.1| amino acid permease [Salmonella enterica subsp. enterica serovar Heidelberg str. RI-11-013374]
lcl|2952612326000|lcl|GCA_000006945_2_ASM694v2_genomic_fna|AE006468.2_Salmonella_enterica_subsp._enterica_serovar_Typhimurium_str._LT2__complete_genome__3291001..3292000_	gi|554391342|gb|ESJ22930.1| hypothetical protein SEEA0100_03223 [Salmonella enterica subsp. enterica serovar Anatum str. USDA 100]
lcl|2952612329000|lcl|GCA_000006945_2_ASM694v2_genomic_fna|AE006468.2_Salmonella_enterica_subsp._enterica_serovar_Typhimurium_str._LT2__complete_genome__3300001..3301000_	gi|893527772|emb|CNT94491.1| methyl-accepting chemotaxis protein [Salmonella enterica subsp. enterica serovar Bovismorbificans]
lcl|2952612327000|lcl|GCA_000006945_2_ASM694v2_genomic_fna|AE006468.2_Salmonella_enterica_subsp._enterica_serovar_Typhimurium_str._LT2__complete_genome__3294001..3295000_	gi|434981652|gb|ELL73515.1| hexuronate transporter, partial [Salmonella enterica subsp. enterica serovar Enteritidis str. 22704]
lcl|2952612342000|lcl|GCA_000006945_2_ASM694v2_genomic_fna|AE006468.2_Salmonella_enterica_subsp._enterica_serovar_Typhimurium_str._LT2__complete_genome__3339001..3340000_	gi|1002315952|ref|WP_061364112.1| AraC family transcriptional regulator [Salmonella enterica] >gi|1001538595|gb|AML90390.1| transcription regulator protein [Salmonella enterica subsp. enterica serovar Typhimurium]
lcl|2952612348000|lcl|GCA_000006945_2_ASM694v2_genomic_fna|AE006468.2_Salmonella_enterica_subsp._enterica_serovar_Typhimurium_str._LT2__complete_genome__3357001..3358000_	gi|446267721|ref|WP_000345576.1| protein-disulfide oxidoreductase DsbI [Salmonella enterica] >gi|16761968|ref|NP_457585.1| disulfide isomerase [Salmonella enterica subsp. enterica serovar Typhi str. CT18] >gi|16766494|ref|NP_462109.1| disulfide bond formation protein B [Salmonella enterica subsp. enterica serovar Typhimurium str. LT2] >gi|60392216|sp|P0A1H1.1|DSBI_SALTY RecName: Full=Protein-disu…
lcl|2952612353000|lcl|GCA_000006945_2_ASM694v2_genomic_fna|AE006468.2_Salmonella_enterica_subsp._enterica_serovar_Typhimurium_str._LT2__complete_genome__3372001..3373000_	gi|435214444|gb|ELN97240.1| putative glycerol-3-phosphate acyltransferase PlsY [Salmonella enterica subsp. enterica serovar Enteritidis str. 22558]
lcl|2952612489000|lcl|GCA_000006945_2_ASM694v2_genomic_fna|AE006468.2_Salmonella_enterica_subsp._enterica_serovar_Typhimurium_str._LT2__complete_genome__3780001..3781000_	gi|1119299937|ref|WP_072278093.1| LysR family transcriptional regulator, partial [Salmonella enterica]
lcl|2952612515000|lcl|GCA_000006945_2_ASM694v2_genomic_fna|AE006468.2_Salmonella_enterica_subsp._enterica_serovar_Typhimurium_str._LT2__complete_genome__3858001..3859000_	gi|446755057|ref|WP_000832313.1| 2,3-diketo-L-gulonate TRAP transporter small permease YiaM [Salmonella enterica] >gi|16762639|ref|NP_458256.1| 2,3-diketo-L-gulonate TRAP transporter small permease YiaM [Salmonella enterica subsp. enterica serovar Typhi str. CT18] >gi|16766956|ref|NP_462571.1| 2,3-diketo-L-gulonate TRAP transporter small permease YiaM [Salmonella enterica subsp. enterica serovar …
lcl|2952612524000|lcl|GCA_000006945_2_ASM694v2_genomic_fna|AE006468.2_Salmonella_enterica_subsp._enterica_serovar_Typhimurium_str._LT2__complete_genome__3885001..3886000_	gi|556546084|gb|ESP78095.1| autotransporter, partial [Salmonella enterica subsp. enterica serovar Oranienburg str. S-76]
lcl|2952612555000|lcl|GCA_000006945_2_ASM694v2_genomic_fna|AE006468.2_Salmonella_enterica_subsp._enterica_serovar_Typhimurium_str._LT2__complete_genome__3978001..3979000_	gi|553493890|gb|ESC17715.1| ribonucleoside transporter, partial [Salmonella enterica subsp. enterica serovar Senftenberg str. 423984-1]
lcl|2952612564000|lcl|GCA_000006945_2_ASM694v2_genomic_fna|AE006468.2_Salmonella_enterica_subsp._enterica_serovar_Typhimurium_str._LT2__complete_genome__4005001..4006000_	gi|446350142|ref|WP_000427997.1| D-serine dehydratase [Salmonella enterica] >gi|16767088|ref|NP_462703.1| D-serine ammonia-lyase [Salmonella enterica subsp. enterica serovar Typhimurium str. LT2] >gi|23396848|sp|Q8ZL08.1|SDHD_SALTY RecName: Full=D-serine dehydratase; AltName: Full=D-serine deaminase; Short=DSD >gi|16422375|gb|AAL22662.1| D-serine deaminase [Salmonella enterica subsp. enterica ser…
lcl|2952612575000|lcl|GCA_000006945_2_ASM694v2_genomic_fna|AE006468.2_Salmonella_enterica_subsp._enterica_serovar_Typhimurium_str._LT2__complete_genome__4038001..4039000_	gi|959108830|ref|WP_058113721.1| LysR family transcriptional regulator [Salmonella enterica] >gi|955580830|gb|KSB16780.1| LysR family transcriptional regulator [Salmonella enterica subsp. enterica serovar Itami str. SA20014991]
lcl|2952612584000|lcl|GCA_000006945_2_ASM694v2_genomic_fna|AE006468.2_Salmonella_enterica_subsp._enterica_serovar_Typhimurium_str._LT2__complete_genome__4065001..4066000_	gi|910263731|ref|WP_050067758.1| PTS fructose transporter subunit IIBC [Salmonella enterica]
lcl|2952612585000|lcl|GCA_000006945_2_ASM694v2_genomic_fna|AE006468.2_Salmonella_enterica_subsp._enterica_serovar_Typhimurium_str._LT2__complete_genome__4068001..4069000_	gi|1028843830|ref|WP_064012959.1| peptide ABC transporter substrate-binding protein [Salmonella enterica]
lcl|2952612620000|lcl|GCA_000006945_2_ASM694v2_genomic_fna|AE006468.2_Salmonella_enterica_subsp._enterica_serovar_Typhimurium_str._LT2__complete_genome__4173001..4174000_	gi|1004992830|gb|KYD97660.1| anaerobic sulfatase maturase, partial [Salmonella enterica subsp. enterica serovar Typhimurium]
lcl|2952612646000|lcl|GCA_000006945_2_ASM694v2_genomic_fna|AE006468.2_Salmonella_enterica_subsp._enterica_serovar_Typhimurium_str._LT2__complete_genome__4251001..4252000_	gi|911072125|gb|KNI44432.1| hypothetical protein AEU14_20025, partial [Salmonella enterica subsp. enterica serovar I 8,20:-:z6]
lcl|2952612656000|lcl|GCA_000006945_2_ASM694v2_genomic_fna|AE006468.2_Salmonella_enterica_subsp._enterica_serovar_Typhimurium_str._LT2__complete_genome__4281001..4282000_	gi|312915188|dbj|BAJ39162.1| autoinducer 2 kinase LsrK [Salmonella enterica subsp. enterica serovar Typhimurium str. T000240] >gi|444830675|gb|ELX57917.1| autoinducer-2 (AI-2) kinase [Salmonella enterica subsp. enterica serovar Typhimurium str. LT2-4_delta.ramA::kan] >gi|444836190|gb|ELX63362.1| autoinducer-2 (AI-2) kinase [Salmonella enterica subsp. enterica serovar Typhimurium str. LT2-4]
lcl|2952612657000|lcl|GCA_000006945_2_ASM694v2_genomic_fna|AE006468.2_Salmonella_enterica_subsp._enterica_serovar_Typhimurium_str._LT2__complete_genome__4284001..4285000_	gi|598915138|gb|EYE80916.1| autoinducer 2 ABC transporter ATP-binding protein LsrA [Salmonella enterica subsp. enterica serovar Heidelberg str. N1514] >gi|781235503|gb|KJT45538.1| autoinducer 2 ABC transporter ATP-binding protein LsrA [Salmonella enterica subsp. enterica serovar Heidelberg str. 579083-19]
lcl|2952612658000|lcl|GCA_000006945_2_ASM694v2_genomic_fna|AE006468.2_Salmonella_enterica_subsp._enterica_serovar_Typhimurium_str._LT2__complete_genome__4287001..4288000_	gi|564746034|gb|AHB95883.1| autoinducer [Salmonella enterica subsp. enterica serovar Heidelberg str. CFSAN002064]
lcl|2952612659000|lcl|GCA_000006945_2_ASM694v2_genomic_fna|AE006468.2_Salmonella_enterica_subsp._enterica_serovar_Typhimurium_str._LT2__complete_genome__4290001..4291000_	gi|532639826|gb|EQM60969.1| triosephosphate isomerase, partial [Salmonella enterica subsp. enterica serovar Typhimurium str. STm5]
lcl|2952612665000|lcl|GCA_000006945_2_ASM694v2_genomic_fna|AE006468.2_Salmonella_enterica_subsp._enterica_serovar_Typhimurium_str._LT2__complete_genome__4308001..4309000_	gi|898210949|emb|CPR70831.1| arylsulfotransferase [Salmonella enterica subsp. enterica serovar Bovismorbificans]
lcl|2952612667000|lcl|GCA_000006945_2_ASM694v2_genomic_fna|AE006468.2_Salmonella_enterica_subsp._enterica_serovar_Typhimurium_str._LT2__complete_genome__4314001..4315000_	gi|919958736|ref|WP_052921493.1| hypothetical protein [Salmonella enterica] >gi|911078626|gb|KNI50638.1| hypothetical protein AEU12_02030 [Salmonella enterica subsp. enterica serovar Typhimurium var. 5-]
lcl|2952612847000|lcl|GCA_000006945_2_ASM694v2_genomic_fna|AE006468.2_Salmonella_enterica_subsp._enterica_serovar_Typhimurium_str._LT2__complete_genome__4854001..4855000_	gi|742849514|ref|WP_038989390.1| membrane protein, partial [Salmonella enterica]
lcl|4428915783000|lcl|GCA_000006945_2_ASM694v2_genomic_fna|AE006468.2_Salmonella_enterica_subsp._enterica_serovar_Typhimurium_str._LT2__complete_genome__58001..59000_	gi|553480673|gb|ESC04819.1| 4-hydroxy-3-methylbut-2-enyl diphosphate reductase [Salmonella enterica subsp. enterica serovar Kentucky str. 0253]
lcl|4428915784000|lcl|GCA_000006945_2_ASM694v2_genomic_fna|AE006468.2_Salmonella_enterica_subsp._enterica_serovar_Typhimurium_str._LT2__complete_genome__61001..62000_	gi|564746534|gb|AHB96383.1| chemotaxis protein CheY [Salmonella enterica subsp. enterica serovar Heidelberg str. CFSAN002064]
lcl|4428915788000|lcl|GCA_000006945_2_ASM694v2_genomic_fna|AE006468.2_Salmonella_enterica_subsp._enterica_serovar_Typhimurium_str._LT2__complete_genome__73001..74000_	gi|513029445|ref|WP_016505117.1| triphosphoribosyl-dephospho-CoA synthase [Salmonella enterica] >gi|512526364|gb|EPE51905.1| putative modifier of citrate lyase protein [Salmonella enterica subsp. enterica serovar Paratyphi A str. GXS2268]
lcl|4428915832000|lcl|GCA_000006945_2_ASM694v2_genomic_fna|AE006468.2_Salmonella_enterica_subsp._enterica_serovar_Typhimurium_str._LT2__complete_genome__205001..206000_	gi|969225846|gb|KUC54771.1| fimbrial assembly protein, partial [Salmonella enterica subsp. enterica serovar Typhimurium var. 5-]
lcl|4428915833000|lcl|GCA_000006945_2_ASM694v2_genomic_fna|AE006468.2_Salmonella_enterica_subsp._enterica_serovar_Typhimurium_str._LT2__complete_genome__208001..209000_	gi|446700186|ref|WP_000777532.1| fimbrial protein StiA [Salmonella enterica] >gi|16763567|ref|NP_459182.1| fimbrial protein StiA [Salmonella enterica subsp. enterica serovar Typhimurium str. LT2] >gi|16418679|gb|AAL19141.1| putative fimbrial subunit [Salmonella enterica subsp. enterica serovar Typhimurium str. LT2] >gi|194402668|gb|ACF62890.1| putative fimbrial subunit [Salmonella enterica subsp.…
lcl|4428915840000|lcl|GCA_000006945_2_ASM694v2_genomic_fna|AE006468.2_Salmonella_enterica_subsp._enterica_serovar_Typhimurium_str._LT2__complete_genome__229001..230000_	gi|928245261|gb|KPB09326.1| iron ABC transporter, partial [Salmonella enterica subsp. enterica serovar 4,12:i:-]
lcl|4428915841000|lcl|GCA_000006945_2_ASM694v2_genomic_fna|AE006468.2_Salmonella_enterica_subsp._enterica_serovar_Typhimurium_str._LT2__complete_genome__232001..233000_	gi|1092893276|ref|WP_070799672.1| outer membrane usher protein [Salmonella enterica] >gi|1089865021|gb|OHG51275.1| outer membrane usher protein [Salmonella enterica] >gi|1089886336|gb|OHG72319.1| outer membrane usher protein [Salmonella enterica subsp. enterica serovar Muenchen] >gi|1090068127|gb|OHI52407.1| outer membrane usher protein [Salmonella enterica] >gi|1090076023|gb|OHI60252.1| outer me…
lcl|4428915865000|lcl|GCA_000006945_2_ASM694v2_genomic_fna|AE006468.2_Salmonella_enterica_subsp._enterica_serovar_Typhimurium_str._LT2__complete_genome__304001..305000_	gi|599879849|gb|EYH93098.1| cytoplasmic protein [Salmonella enterica subsp. enterica serovar Heidelberg str. N653]
lcl|4428915890000|lcl|GCA_000006945_2_ASM694v2_genomic_fna|AE006468.2_Salmonella_enterica_subsp._enterica_serovar_Typhimurium_str._LT2__complete_genome__379001..380000_	gi|447169784|ref|WP_001247040.1| fimbrial assembly chaperone StbE [Salmonella enterica] >gi|16763716|ref|NP_459331.1| fimbrial assembly protein [Salmonella enterica subsp. enterica serovar Typhimurium str. LT2] >gi|16418836|gb|AAL19290.1| putative fimbriae; chaparone [Salmonella enterica subsp. enterica serovar Typhimurium str. LT2] >gi|312911368|dbj|BAJ35342.1| putative fimbrial chaparone [Salmo…
lcl|4428915891000|lcl|GCA_000006945_2_ASM694v2_genomic_fna|AE006468.2_Salmonella_enterica_subsp._enterica_serovar_Typhimurium_str._LT2__complete_genome__382001..383000_	gi|1079326026|ref|WP_070130136.1| fimbrial assembly protein [Salmonella enterica] >gi|1078369709|gb|OFA99826.1| fimbrial assembly protein [Salmonella enterica subsp. enterica serovar Typhimurium]
lcl|4428915892000|lcl|GCA_000006945_2_ASM694v2_genomic_fna|AE006468.2_Salmonella_enterica_subsp._enterica_serovar_Typhimurium_str._LT2__complete_genome__385001..386000_	gi|554404764|gb|ESJ34446.1| putative inner membrane protein, partial [Salmonella enterica subsp. enterica serovar Nchanga str. CFSAN001092]
lcl|4428915893000|lcl|GCA_000006945_2_ASM694v2_genomic_fna|AE006468.2_Salmonella_enterica_subsp._enterica_serovar_Typhimurium_str._LT2__complete_genome__388001..389000_	gi|812977931|emb|CHK81775.1| diguanylate cyclase/phosphodiesterase domain-containing protein [Salmonella enterica subsp. enterica serovar Typhi] >gi|876124112|emb|CHL86803.1| diguanylate cyclase/phosphodiesterase domain-containing protein [Salmonella enterica subsp. enterica serovar Typhi]
lcl|4428915894000|lcl|GCA_000006945_2_ASM694v2_genomic_fna|AE006468.2_Salmonella_enterica_subsp._enterica_serovar_Typhimurium_str._LT2__complete_genome__391001..392000_	gi|910264169|ref|WP_050068196.1| response regulator [Salmonella enterica] >gi|885006050|gb|AKQ37557.1| response regulator [Salmonella enterica subsp. enterica serovar Ouakam]
lcl|4428915901000|lcl|GCA_000006945_2_ASM694v2_genomic_fna|AE006468.2_Salmonella_enterica_subsp._enterica_serovar_Typhimurium_str._LT2__complete_genome__412001..413000_	gi|781273435|gb|KJT79565.1| AraC family transcriptional regulator [Salmonella enterica subsp. enterica serovar Heidelberg str. 75-3547]
lcl|4428915919000|lcl|GCA_000006945_2_ASM694v2_genomic_fna|AE006468.2_Salmonella_enterica_subsp._enterica_serovar_Typhimurium_str._LT2__complete_genome__466001..467000_	gi|817604459|ref|WP_046597763.1| DeoR family transcriptional regulator [Salmonella enterica]
lcl|4428915927000|lcl|GCA_000006945_2_ASM694v2_genomic_fna|AE006468.2_Salmonella_enterica_subsp._enterica_serovar_Typhimurium_str._LT2__complete_genome__490001..491000_	gi|969397850|gb|KUE23093.1| periplasmic protein, partial [Salmonella enterica subsp. enterica serovar Typhimurium var. 5-]
lcl|4428915949000|lcl|GCA_000006945_2_ASM694v2_genomic_fna|AE006468.2_Salmonella_enterica_subsp._enterica_serovar_Typhimurium_str._LT2__complete_genome__556001..557000_	gi|446344004|ref|WP_000421859.1| hypothetical protein [Salmonella enterica] >gi|16763876|ref|NP_459491.1| polysaccharide biosynthesis protein GumN [Salmonella enterica subsp. enterica serovar Typhimurium str. LT2] >gi|16419005|gb|AAL19450.1| putative cytoplasmic protein [Salmonella enterica subsp. enterica serovar Typhimurium str. LT2] >gi|205330833|gb|EDZ17597.1| GumN family protein [Salmonella …
lcl|4428915955000|lcl|GCA_000006945_2_ASM694v2_genomic_fna|AE006468.2_Salmonella_enterica_subsp._enterica_serovar_Typhimurium_str._LT2__complete_genome__574001..575000_	gi|554077724|gb|ESF21337.1| tRNA 2-selenouridine synthase [Salmonella enterica subsp. enterica serovar Tennessee str. TXSC_TXSC08-21]
lcl|4428915965000|lcl|GCA_000006945_2_ASM694v2_genomic_fna|AE006468.2_Salmonella_enterica_subsp._enterica_serovar_Typhimurium_str._LT2__complete_genome__604001..605000_	gi|660589424|gb|AIE04487.1| Fimbriae-like adhesin SfmA [Salmonella enterica subsp. enterica serovar Typhimurium]
lcl|4428915967000|lcl|GCA_000006945_2_ASM694v2_genomic_fna|AE006468.2_Salmonella_enterica_subsp._enterica_serovar_Typhimurium_str._LT2__complete_genome__610001..611000_	gi|323128869|gb|ADX16299.1| transcriptional regulator FimZ [Salmonella enterica subsp. enterica serovar Typhimurium str. ST4/74] >gi|661246419|dbj|BAP06317.1| transcriptional regulator FimZ [Salmonella enterica subsp. enterica serovar Typhimurium str. L-3553]
lcl|4428915988000|lcl|GCA_000006945_2_ASM694v2_genomic_fna|AE006468.2_Salmonella_enterica_subsp._enterica_serovar_Typhimurium_str._LT2__complete_genome__673001..674000_	gi|446299583|ref|WP_000377438.1| dehydrogenase [Salmonella enterica] >gi|16763987|ref|NP_459602.1| molecular chaperone [Salmonella enterica subsp. enterica serovar Typhimurium str. LT2] >gi|16419121|gb|AAL19561.1| putative component of anaerobic dehydrogenases [Salmonella enterica subsp. enterica serovar Typhimurium str. LT2] >gi|205331016|gb|EDZ17780.1| putative anaerobic dehydrogenase component…
lcl|4428915999000|lcl|GCA_000006945_2_ASM694v2_genomic_fna|AE006468.2_Salmonella_enterica_subsp._enterica_serovar_Typhimurium_str._LT2__complete_genome__706001..707000_	gi|447095999|ref|WP_001173255.1| threonine-phosphate decarboxylase [Salmonella enterica] >gi|16764021|ref|NP_459636.1| threonine-phosphate decarboxylase [Salmonella enterica subsp. enterica serovar Typhimurium str. LT2] >gi|33112240|sp|P97084.2|COBD_SALTY RecName: Full=Threonine-phosphate decarboxylase; AltName: Full=L-threonine-O-3-phosphate decarboxylase >gi|16419156|gb|AAL19595.1| putative ami…
lcl|4428916001000|lcl|GCA_000006945_2_ASM694v2_genomic_fna|AE006468.2_Salmonella_enterica_subsp._enterica_serovar_Typhimurium_str._LT2__complete_genome__712001..713000_	gi|901571020|emb|CQO91495.1| UxaA family hydrolase [Salmonella enterica subsp. enterica serovar Typhimurium str. DT104]
lcl|4428916002000|lcl|GCA_000006945_2_ASM694v2_genomic_fna|AE006468.2_Salmonella_enterica_subsp._enterica_serovar_Typhimurium_str._LT2__complete_genome__715001..716000_	gi|1121641813|ref|WP_073859957.1| Fis family transcriptional regulator [Salmonella enterica]
lcl|4428916033000|lcl|GCA_000006945_2_ASM694v2_genomic_fna|AE006468.2_Salmonella_enterica_subsp._enterica_serovar_Typhimurium_str._LT2__complete_genome__808001..809000_	gi|554310693|gb|ESH46873.1| hypothetical protein SEEC0006_10814 [Salmonella enterica subsp. enterica serovar Choleraesuis str. 0006]
lcl|4428916042000|lcl|GCA_000006945_2_ASM694v2_genomic_fna|AE006468.2_Salmonella_enterica_subsp._enterica_serovar_Typhimurium_str._LT2__complete_genome__835001..836000_	gi|982441392|gb|KWQ86857.1| hypothetical protein AH86_20795, partial [Salmonella enterica subsp. enterica serovar Tennessee]
lcl|4428916055000|lcl|GCA_000006945_2_ASM694v2_genomic_fna|AE006468.2_Salmonella_enterica_subsp._enterica_serovar_Typhimurium_str._LT2__complete_genome__874001..875000_	gi|446451218|ref|WP_000529073.1| membrane protein [Salmonella enterica] >gi|16764171|ref|NP_459786.1| hypothetical protein [Salmonella enterica subsp. enterica serovar Typhimurium str. LT2] >gi|16419314|gb|AAL19745.1| putative integral membrane protein [Salmonella enterica subsp. enterica serovar Typhimurium str. LT2] >gi|205329593|gb|EDZ16357.1| putative integral membrane protein [Salmonella ent…
lcl|4428916107000|lcl|GCA_000006945_2_ASM694v2_genomic_fna|AE006468.2_Salmonella_enterica_subsp._enterica_serovar_Typhimurium_str._LT2__complete_genome__1030001..1031000_	gi|486184149|ref|WP_001539595.1| membrane protein [Salmonella enterica] >gi|16764315|ref|NP_459930.1| hypothetical protein [Salmonella enterica subsp. enterica serovar Typhimurium str. LT2] >gi|16419465|gb|AAL19889.1| putative inner membrane protein [Salmonella enterica subsp. enterica serovar Typhimurium str. LT2] >gi|62127111|gb|AAX64814.1| putative inner membrane protein [Salmonella enterica s…
lcl|4428916115000|lcl|GCA_000006945_2_ASM694v2_genomic_fna|AE006468.2_Salmonella_enterica_subsp._enterica_serovar_Typhimurium_str._LT2__complete_genome__1054001..1055000_	gi|447068305|ref|WP_001145561.1| secreted effector protein sopD2 [Salmonella enterica] >gi|16764332|ref|NP_459947.1| pathogenicity island 1 protein SopD2 [Salmonella enterica subsp. enterica serovar Typhimurium str. LT2] >gi|81523300|sp|Q8ZQC8.1|SOPD2_SALTY RecName: Full=Secreted effector protein sopD2; AltName: Full=Salmonella outer protein D 2 >gi|927262400|pdb|5CQ9|A Chain A, Crystal Structure…
lcl|4428916128000|lcl|GCA_000006945_2_ASM694v2_genomic_fna|AE006468.2_Salmonella_enterica_subsp._enterica_serovar_Typhimurium_str._LT2__complete_genome__1093001..1094000_	gi|446684996|ref|WP_000762342.1| DNA-binding protein [Salmonella enterica] >gi|16764361|ref|NP_459976.1| putative leucine response regulator [Salmonella enterica subsp. enterica serovar Typhimurium str. LT2] >gi|16419514|gb|AAL19935.1| putative leucine response regulator [Salmonella enterica subsp. enterica serovar Typhimurium str. LT2] >gi|62127161|gb|AAX64864.1| putative leucine response regula…
lcl|4428916129000|lcl|GCA_000006945_2_ASM694v2_genomic_fna|AE006468.2_Salmonella_enterica_subsp._enterica_serovar_Typhimurium_str._LT2__complete_genome__1096001..1097000_	gi|893302654|emb|CNV20133.1| Lrp family transcriptional regulator [Salmonella enterica subsp. enterica serovar Bovismorbificans] >gi|898211352|emb|CPR66360.1| Lrp family transcriptional regulator [Salmonella enterica subsp. enterica serovar Bovismorbificans]
lcl|4428916156000|lcl|GCA_000006945_2_ASM694v2_genomic_fna|AE006468.2_Salmonella_enterica_subsp._enterica_serovar_Typhimurium_str._LT2__complete_genome__1177001..1178000_	gi|199603282|gb|EDZ01828.1| hypothetical protein SeV_A1087 [Salmonella enterica subsp. enterica serovar Virchow str. SL491]
lcl|4428916168000|lcl|GCA_000006945_2_ASM694v2_genomic_fna|AE006468.2_Salmonella_enterica_subsp._enterica_serovar_Typhimurium_str._LT2__complete_genome__1213001..1214000_	gi|599870262|gb|EYH84589.1| proline:sodium symporter PutP [Salmonella enterica subsp. enterica serovar Heidelberg str. N189] >gi|677787647|gb|KFT06744.1| hypothetical protein JG32_23270 [Salmonella enterica subsp. enterica serovar Bareilly str. CFSAN000227] >gi|893175577|emb|CNU61035.1| sodium/proline symporter [Salmonella enterica subsp. enterica serovar Bovismorbificans]
lcl|4428916169000|lcl|GCA_000006945_2_ASM694v2_genomic_fna|AE006468.2_Salmonella_enterica_subsp._enterica_serovar_Typhimurium_str._LT2__complete_genome__1216001..1217000_	gi|677785065|gb|KFT04341.1| acetylneuraminate ABC transporter, partial [Salmonella enterica subsp. enterica serovar Bareilly str. CFSAN000227]
lcl|4428916170000|lcl|GCA_000006945_2_ASM694v2_genomic_fna|AE006468.2_Salmonella_enterica_subsp._enterica_serovar_Typhimurium_str._LT2__complete_genome__1219001..1220000_	gi|911898548|gb|KNS08883.1| N-acetylneuraminic acid mutarotase, partial [Salmonella enterica subsp. enterica serovar I 4,12:i:-]
lcl|4428916171000|lcl|GCA_000006945_2_ASM694v2_genomic_fna|AE006468.2_Salmonella_enterica_subsp._enterica_serovar_Typhimurium_str._LT2__complete_genome__1222001..1223000_	gi|805221792|emb|CRE75199.1| putative sialic acid transporter [Salmonella enterica subsp. enterica serovar Typhimurium str. DT104] >gi|805243425|emb|CRF14234.1| putative sialic acid transporter [Salmonella enterica subsp. enterica serovar Typhimurium str. DT104] >gi|855233546|gb|KMM50108.1| sialic acid transporter [Salmonella enterica subsp. enterica serovar Typhimurium] >gi|1125861729|gb|APQ8003…
lcl|4428916200000|lcl|GCA_000006945_2_ASM694v2_genomic_fna|AE006468.2_Salmonella_enterica_subsp._enterica_serovar_Typhimurium_str._LT2__complete_genome__1309001..1310000_	gi|1079314208|ref|WP_070121898.1| spermidine/putrescine ABC transporter permease PotC, partial [Salmonella enterica] >gi|1078389982|gb|OFB18805.1| spermidine/putrescine ABC transporter permease PotC, partial [Salmonella enterica subsp. enterica serovar Typhimurium]
lcl|4428916202000|lcl|GCA_000006945_2_ASM694v2_genomic_fna|AE006468.2_Salmonella_enterica_subsp._enterica_serovar_Typhimurium_str._LT2__complete_genome__1315001..1316000_	gi|970547764|ref|WP_058812871.1| hypothetical protein [Salmonella enterica] >gi|1078377056|gb|OFB06811.1| hypothetical protein BG491_17950 [Salmonella enterica subsp. enterica serovar Typhimurium]
lcl|4428916207000|lcl|GCA_000006945_2_ASM694v2_genomic_fna|AE006468.2_Salmonella_enterica_subsp._enterica_serovar_Typhimurium_str._LT2__complete_genome__1330001..1331000_	gi|970287633|ref|WP_058664306.1| lipoprotein EnvE [Salmonella enterica] >gi|967645669|gb|KTM93160.1| lipoprotein EnvE [Salmonella enterica]
lcl|4428916209000|lcl|GCA_000006945_2_ASM694v2_genomic_fna|AE006468.2_Salmonella_enterica_subsp._enterica_serovar_Typhimurium_str._LT2__complete_genome__1336001..1337000_	gi|435292569|gb|ELO69326.1| hypothetical protein SEEE1616_06119, partial [Salmonella enterica subsp. enterica serovar Enteritidis str. 648901 16-16]
lcl|4428916219000|lcl|GCA_000006945_2_ASM694v2_genomic_fna|AE006468.2_Salmonella_enterica_subsp._enterica_serovar_Typhimurium_str._LT2__complete_genome__1366001..1367000_	gi|1117608408|ref|WP_072156743.1| aldo/keto reductase [Salmonella enterica]
lcl|4428916233000|lcl|GCA_000006945_2_ASM694v2_genomic_fna|AE006468.2_Salmonella_enterica_subsp._enterica_serovar_Typhimurium_str._LT2__complete_genome__1408001..1409000_	gi|194401852|gb|ACF62074.1| DNA/RNA non-specific endonuclease [Salmonella enterica subsp. enterica serovar Newport str. SL254] >gi|528174014|gb|AGS29376.1| DNA/RNA non-specific endonuclease [Salmonella enterica subsp. enterica serovar Newport str. USMARC-S3124.1] >gi|1125846823|gb|APQ65147.1| Nuclease precursor [Salmonella enterica subsp. enterica serovar Newport]
lcl|4428916241000|lcl|GCA_000006945_2_ASM694v2_genomic_fna|AE006468.2_Salmonella_enterica_subsp._enterica_serovar_Typhimurium_str._LT2__complete_genome__1432001..1433000_	gi|900950544|emb|CQB94123.1| putative electron transfer flavoprotein-quinone oxidoreductase FixC [Salmonella enterica subsp. enterica serovar Typhimurium str. DT104]
lcl|4428916242000|lcl|GCA_000006945_2_ASM694v2_genomic_fna|AE006468.2_Salmonella_enterica_subsp._enterica_serovar_Typhimurium_str._LT2__complete_genome__1435001..1436000_	gi|161363599|gb|ABX67367.1| hypothetical protein SPAB_01980 [Salmonella enterica subsp. enterica serovar Paratyphi B str. SPB7]
lcl|4428916244000|lcl|GCA_000006945_2_ASM694v2_genomic_fna|AE006468.2_Salmonella_enterica_subsp._enterica_serovar_Typhimurium_str._LT2__complete_genome__1441001..1442000_	gi|1079328770|ref|WP_070132292.1| MFS transporter [Salmonella enterica] >gi|1078408610|gb|OFB35626.1| MFS transporter [Salmonella enterica subsp. enterica serovar Typhimurium]
lcl|4428916250000|lcl|GCA_000006945_2_ASM694v2_genomic_fna|AE006468.2_Salmonella_enterica_subsp._enterica_serovar_Typhimurium_str._LT2__complete_genome__1459001..1460000_	gi|471372479|gb|EMR50538.1| murein-lipoprotein, partial [Salmonella enterica subsp. enterica serovar Dublin str. UC16] >gi|514603713|gb|EPI63779.1| murein-lipoprotein, partial [Salmonella enterica subsp. enterica serovar Dublin str. DG22]
lcl|4428916256000|lcl|GCA_000006945_2_ASM694v2_genomic_fna|AE006468.2_Salmonella_enterica_subsp._enterica_serovar_Typhimurium_str._LT2__complete_genome__1477001..1478000_	gi|1005580681|ref|WP_061671771.1| hybrid sensor histidine kinase/response regulator [Salmonella enterica] >gi|1005044541|gb|KYE46890.1| histidine kinase [Salmonella enterica subsp. enterica serovar Typhimurium] >gi|1008501298|gb|KYH91783.1| histidine kinase [Salmonella enterica subsp. enterica serovar Typhimurium]
lcl|4428916257000|lcl|GCA_000006945_2_ASM694v2_genomic_fna|AE006468.2_Salmonella_enterica_subsp._enterica_serovar_Typhimurium_str._LT2__complete_genome__1480001..1481000_	gi|1102634142|ref|WP_071590085.1| EscC/YscC/HrcC family type III secretion system outer membrane ring protein [Salmonella enterica]
lcl|4428916259000|lcl|GCA_000006945_2_ASM694v2_genomic_fna|AE006468.2_Salmonella_enterica_subsp._enterica_serovar_Typhimurium_str._LT2__complete_genome__1486001..1487000_	gi|446310468|ref|WP_000388323.1| secreted effector protein SseD [Salmonella enterica] >gi|16764751|ref|NP_460366.1| pathogenicity island 2 effector protein SseD [Salmonella enterica subsp. enterica serovar Typhimurium str. LT2] >gi|81549761|sp|Q9R803.1|SSED_SALTY RecName: Full=Secreted effector protein SseD; AltName: Full=Secretion system effector D >gi|3776122|emb|CAA12188.1| SseD [Salmonella en…
lcl|4428916260000|lcl|GCA_000006945_2_ASM694v2_genomic_fna|AE006468.2_Salmonella_enterica_subsp._enterica_serovar_Typhimurium_str._LT2__complete_genome__1489001..1490000_	gi|487591766|ref|WP_001726783.1| pathogenicity island 2 effector protein SseG, partial [Salmonella enterica] >gi|435297558|gb|ELO73829.1| pathogenicity island 2 effector protein SseG, partial [Salmonella enterica subsp. enterica serovar Enteritidis str. 33944]
lcl|4428916261000|lcl|GCA_000006945_2_ASM694v2_genomic_fna|AE006468.2_Salmonella_enterica_subsp._enterica_serovar_Typhimurium_str._LT2__complete_genome__1492001..1493000_	gi|900947979|emb|CQC15813.1| secretion system apparatus protein SsaL [Salmonella enterica subsp. enterica serovar Typhimurium str. DT104]
lcl|4428916262000|lcl|GCA_000006945_2_ASM694v2_genomic_fna|AE006468.2_Salmonella_enterica_subsp._enterica_serovar_Typhimurium_str._LT2__complete_genome__1495001..1496000_	gi|599981779|gb|EYI90250.1| secretion system apparatus protein SsaV [Salmonella enterica subsp. enterica serovar Heidelberg str. N18453]
lcl|4428916263000|lcl|GCA_000006945_2_ASM694v2_genomic_fna|AE006468.2_Salmonella_enterica_subsp._enterica_serovar_Typhimurium_str._LT2__complete_genome__1498001..1499000_	gi|1079318105|ref|WP_070124768.1| type III secretion system protein SsaQ, partial [Salmonella enterica] >gi|1078396305|gb|OFB24643.1| type III secretion system protein SsaQ, partial [Salmonella enterica subsp. enterica serovar Typhimurium]
lcl|4428916264000|lcl|GCA_000006945_2_ASM694v2_genomic_fna|AE006468.2_Salmonella_enterica_subsp._enterica_serovar_Typhimurium_str._LT2__complete_genome__1501001..1502000_	gi|1119343461|ref|WP_072320336.1| type III secretion protein YscU [Salmonella enterica]
lcl|4428916283000|lcl|GCA_000006945_2_ASM694v2_genomic_fna|AE006468.2_Salmonella_enterica_subsp._enterica_serovar_Typhimurium_str._LT2__complete_genome__1558001..1559000_	gi|857755914|emb|CRI92357.1| pyridine nucleotide transhydrogenase subunit-beta [Salmonella enterica subsp. enterica serovar Typhi] >gi|901098118|emb|CQP06953.1| pyridine nucleotide transhydrogenase subunit-beta [Salmonella enterica subsp. enterica serovar Typhimurium str. DT104]
lcl|4428916308000|lcl|GCA_000006945_2_ASM694v2_genomic_fna|AE006468.2_Salmonella_enterica_subsp._enterica_serovar_Typhimurium_str._LT2__complete_genome__1633001..1634000_	gi|660590366|gb|AIE05429.1| hypothetical protein DC51_1535 [Salmonella enterica subsp. enterica serovar Typhimurium]
lcl|4428916320000|lcl|GCA_000006945_2_ASM694v2_genomic_fna|AE006468.2_Salmonella_enterica_subsp._enterica_serovar_Typhimurium_str._LT2__complete_genome__1669001..1670000_	gi|447069878|ref|WP_001147134.1| secreted effector protein SteA [Salmonella enterica] >gi|16764927|ref|NP_460542.1| effector protein steA [Salmonella enterica subsp. enterica serovar Typhimurium str. LT2] >gi|81522870|sp|Q8ZPD7.1|STEA_SALTY RecName: Full=Secreted effector protein SteA; AltName: Full=Salmonella translocated effector A >gi|290463309|sp|D0ZXR5.1|STEA_SALT1 RecName: Full=Secreted eff…
lcl|4428916328000|lcl|GCA_000006945_2_ASM694v2_genomic_fna|AE006468.2_Salmonella_enterica_subsp._enterica_serovar_Typhimurium_str._LT2__complete_genome__1693001..1694000_	gi|781283078|gb|KJT88466.1| putative peptidase, partial [Salmonella enterica subsp. enterica serovar Heidelberg str. 670102-3]
lcl|4428916337000|lcl|GCA_000006945_2_ASM694v2_genomic_fna|AE006468.2_Salmonella_enterica_subsp._enterica_serovar_Typhimurium_str._LT2__complete_genome__1720001..1721000_	gi|554633207|ref|WP_023168420.1| hypothetical protein [Salmonella enterica] >gi|553527944|gb|ESC50934.1| hypothetical protein SEENP078_02211 [Salmonella enterica subsp. enterica serovar Newport str. RI_10P078]
lcl|4428916338000|lcl|GCA_000006945_2_ASM694v2_genomic_fna|AE006468.2_Salmonella_enterica_subsp._enterica_serovar_Typhimurium_str._LT2__complete_genome__1723001..1724000_	gi|554019864|gb|ESE66327.1| hypothetical protein SET4581_11426, partial [Salmonella enterica subsp. enterica serovar Typhimurium str. ST4581]
lcl|4428916352000|lcl|GCA_000006945_2_ASM694v2_genomic_fna|AE006468.2_Salmonella_enterica_subsp._enterica_serovar_Typhimurium_str._LT2__complete_genome__1765001..1766000_	gi|205351045|gb|EDZ37676.1| conserved hypothetical protein [Salmonella enterica subsp. enterica serovar Hadar str. RI_05P066]
lcl|4428916353000|lcl|GCA_000006945_2_ASM694v2_genomic_fna|AE006468.2_Salmonella_enterica_subsp._enterica_serovar_Typhimurium_str._LT2__complete_genome__1768001..1769000_	gi|446094108|ref|WP_000171963.1| oxidoreductase [Salmonella enterica] >gi|16765018|ref|NP_460633.1| oxidoreductase [Salmonella enterica subsp. enterica serovar Typhimurium str. LT2] >gi|16420202|gb|AAL20592.1| putative short-chain alcohol dehydrogenase [Salmonella enterica subsp. enterica serovar Typhimurium str. LT2] >gi|194410066|gb|ACF70285.1| short-chain dehydrogenase/reductase SDR [Salmonell…
lcl|4428916357000|lcl|GCA_000006945_2_ASM694v2_genomic_fna|AE006468.2_Salmonella_enterica_subsp._enterica_serovar_Typhimurium_str._LT2__complete_genome__1780001..1781000_	gi|353578002|gb|EHC39991.1| Phage shock protein E precursor [Salmonella enterica subsp. enterica serovar Alachua str. R6-377]
lcl|4428916360000|lcl|GCA_000006945_2_ASM694v2_genomic_fna|AE006468.2_Salmonella_enterica_subsp._enterica_serovar_Typhimurium_str._LT2__complete_genome__1789001..1790000_	gi|499298069|ref|WP_010989023.1| diguanylate phosphodiesterase [Salmonella enterica] >gi|16765040|ref|NP_460655.1| putative diguanylate cyclase/phosphodiesterase domain 2 [Salmonella enterica subsp. enterica serovar Typhimurium str. LT2] >gi|16420225|gb|AAL20614.1| putative diguanylate cyclase/phosphodiesterase domain 2 [Salmonella enterica subsp. enterica serovar Typhimurium str. LT2] >gi|312912…
lcl|4428916379000|lcl|GCA_000006945_2_ASM694v2_genomic_fna|AE006468.2_Salmonella_enterica_subsp._enterica_serovar_Typhimurium_str._LT2__complete_genome__1846001..1847000_	gi|194454942|gb|EDX43781.1| thymidine kinase [Salmonella enterica subsp. enterica serovar Kentucky str. CVM29188] >gi|204323253|gb|EDZ08449.1| thymidine kinase [Salmonella enterica subsp. enterica serovar Javiana str. GA_MM04042433] >gi|205335268|gb|EDZ22032.1| thymidine kinase [Salmonella enterica subsp. enterica serovar Kentucky str. CDC 191] >gi|323130022|gb|ADX17452.1| thymidine kinase [Salmo…
lcl|4428916382000|lcl|GCA_000006945_2_ASM694v2_genomic_fna|AE006468.2_Salmonella_enterica_subsp._enterica_serovar_Typhimurium_str._LT2__complete_genome__1855001..1856000_	gi|582976920|ref|WP_024148422.1| respiratory nitrate reductase subunit gamma [Salmonella enterica]
lcl|4428916414000|lcl|GCA_000006945_2_ASM694v2_genomic_fna|AE006468.2_Salmonella_enterica_subsp._enterica_serovar_Typhimurium_str._LT2__complete_genome__1951001..1952000_	gi|808193579|gb|AKD12461.1| Serine/threonine-protein phosphatase 1 [Salmonella enterica subsp. enterica serovar Montevideo str. USDA-ARS-USMARC-1921]
lcl|4428916417000|lcl|GCA_000006945_2_ASM694v2_genomic_fna|AE006468.2_Salmonella_enterica_subsp._enterica_serovar_Typhimurium_str._LT2__complete_genome__1960001..1961000_	gi|550891588|ref|WP_022652420.1| drug/metabolite transporter DMT permease [Salmonella enterica] >gi|549586916|gb|ERN91565.1| drug/metabolite transporter DMT permease [Salmonella enterica subsp. enterica serovar Typhimurium str. CDC_2009K1288] >gi|901581808|emb|CQB78288.1| PhoPQ-activated integral membrane protein [Salmonella enterica subsp. enterica serovar Typhimurium str. DT104] >gi|928086033|g…
lcl|4428916439000|lcl|GCA_000006945_2_ASM694v2_genomic_fna|AE006468.2_Salmonella_enterica_subsp._enterica_serovar_Typhimurium_str._LT2__complete_genome__2026001..2027000_	gi|920163137|ref|WP_052960738.1| thiamine biosynthesis protein ThiJ [Salmonella enterica] >gi|804946123|emb|CRB69693.1| ThiJ/PfpI domain-containing protein [Salmonella enterica subsp. enterica serovar Typhi] >gi|900106822|emb|CQR93921.1| ThiJ/PfpI domain-containing protein [Salmonella enterica subsp. enterica serovar Typhi]
lcl|4428916441000|lcl|GCA_000006945_2_ASM694v2_genomic_fna|AE006468.2_Salmonella_enterica_subsp._enterica_serovar_Typhimurium_str._LT2__complete_genome__2032001..2033000_	gi|919988110|ref|WP_052928921.1| hypothetical protein, partial [Salmonella enterica] >gi|911157780|gb|KNK24724.1| hypothetical protein AEU36_22610, partial [Salmonella enterica subsp. enterica serovar Typhimurium var. 5-] >gi|911267265|gb|KNL26633.1| hypothetical protein AEU63_24595, partial [Salmonella enterica subsp. enterica serovar Typhimurium var. 5-] >gi|911739299|gb|KNP67796.1| hypothetica…
lcl|4428916442000|lcl|GCA_000006945_2_ASM694v2_genomic_fna|AE006468.2_Salmonella_enterica_subsp._enterica_serovar_Typhimurium_str._LT2__complete_genome__2035001..2036000_	gi|62128150|gb|AAX65853.1| hypothetical protein SCH_1947 [Salmonella enterica subsp. enterica serovar Choleraesuis str. SC-B67]
lcl|4428916463000|lcl|GCA_000006945_2_ASM694v2_genomic_fna|AE006468.2_Salmonella_enterica_subsp._enterica_serovar_Typhimurium_str._LT2__complete_genome__2098001..2099000_	gi|444878158|gb|ELY02284.1| cobalamin synthase, partial [Salmonella enterica subsp. enterica serovar Enteritidis str. 436]
lcl|4428916466000|lcl|GCA_000006945_2_ASM694v2_genomic_fna|AE006468.2_Salmonella_enterica_subsp._enterica_serovar_Typhimurium_str._LT2__complete_genome__2107001..2108000_	gi|532571361|gb|EKT01528.2| cobalamin biosynthesis protein CbiG [Salmonella enterica subsp. enterica serovar Typhimurium str. STm1] >gi|532637772|gb|EKT29178.2| cobalamin biosynthesis protein CbiG [Salmonella enterica subsp. enterica serovar Typhimurium str. STm10] >gi|549566197|gb|ERN71423.1| cobalamin biosynthesis protein CbiG [Salmonella enterica subsp. enterica serovar Kentucky str. 29166] >g…
lcl|4428916468000|lcl|GCA_000006945_2_ASM694v2_genomic_fna|AE006468.2_Salmonella_enterica_subsp._enterica_serovar_Typhimurium_str._LT2__complete_genome__2113001..2114000_	gi|444891338|gb|ELY14597.1| cobyrinic acid a,c-diamide synthase, partial [Salmonella enterica subsp. enterica serovar Enteritidis str. 436]
lcl|4428916469000|lcl|GCA_000006945_2_ASM694v2_genomic_fna|AE006468.2_Salmonella_enterica_subsp._enterica_serovar_Typhimurium_str._LT2__complete_genome__2116001..2117000_	gi|815545288|emb|CEC88883.1| propanediol diffusion facilitator [Salmonella enterica subsp. enterica serovar Paratyphi A]
lcl|4428916491000|lcl|GCA_000006945_2_ASM694v2_genomic_fna|AE006468.2_Salmonella_enterica_subsp._enterica_serovar_Typhimurium_str._LT2__complete_genome__2182001..2183000_	gi|846514693|gb|KMJ80832.1| hypothetical protein ABT89_06050 [Salmonella enterica subsp. enterica serovar Typhimurium]
lcl|4428916508000|lcl|GCA_000006945_2_ASM694v2_genomic_fna|AE006468.2_Salmonella_enterica_subsp._enterica_serovar_Typhimurium_str._LT2__complete_genome__2233001..2234000_	gi|205330625|gb|EDZ17389.1| putative inner membrane protein [Salmonella enterica subsp. enterica serovar 4,[5],12:i:- str. CVM23701] >gi|261247353|emb|CBG25178.1| putative membrane protein [Salmonella enterica subsp. enterica serovar Typhimurium str. D23580] >gi|323130463|gb|ADX17893.1| putative inner membrane protein [Salmonella enterica subsp. enterica serovar Typhimurium str. ST4/74] >gi|54500…
lcl|4428916526000|lcl|GCA_000006945_2_ASM694v2_genomic_fna|AE006468.2_Salmonella_enterica_subsp._enterica_serovar_Typhimurium_str._LT2__complete_genome__2287001..2288000_	gi|383799045|gb|AFH46127.1| Galactose/methyl galactoside ABC transport [Salmonella enterica subsp. enterica serovar Heidelberg str. B182]
lcl|4428916534000|lcl|GCA_000006945_2_ASM694v2_genomic_fna|AE006468.2_Salmonella_enterica_subsp._enterica_serovar_Typhimurium_str._LT2__complete_genome__2311001..2312000_	gi|353573168|gb|EHC36595.1| Putative GTPase, partial [Salmonella enterica subsp. enterica serovar Alachua str. R6-377]
lcl|4428916539000|lcl|GCA_000006945_2_ASM694v2_genomic_fna|AE006468.2_Salmonella_enterica_subsp._enterica_serovar_Typhimurium_str._LT2__complete_genome__2326001..2327000_	gi|332101009|gb|EGJ04355.1| ribosomal L25p family protein [Escherichia coli D9] >gi|802135621|emb|CQR81694.1| 50S ribosomal subunit protein L25 [Escherichia coli K-12]
lcl|4428916546000|lcl|GCA_000006945_2_ASM694v2_genomic_fna|AE006468.2_Salmonella_enterica_subsp._enterica_serovar_Typhimurium_str._LT2__complete_genome__2347001..2348000_	gi|815472379|emb|CDU56914.1| cytochrome c-type biogenesis protein H1 [Salmonella enterica subsp. enterica serovar Paratyphi A] >gi|815488364|emb|CDU78963.1| cytochrome c-type biogenesis protein H1 [Salmonella enterica subsp. enterica serovar Paratyphi A] >gi|815495599|emb|CEB49886.1| cytochrome c-type biogenesis protein H1 [Salmonella enterica subsp. enterica serovar Paratyphi A]
lcl|4428916557000|lcl|GCA_000006945_2_ASM694v2_genomic_fna|AE006468.2_Salmonella_enterica_subsp._enterica_serovar_Typhimurium_str._LT2__complete_genome__2380001..2381000_	gi|1101974103|ref|WP_071524063.1| bifunctional 3-demethylubiquinol 3-O-methyltransferase/2-polyprenyl-6-hydroxyphenol methylase [Salmonella enterica]
lcl|4428916562000|lcl|GCA_000006945_2_ASM694v2_genomic_fna|AE006468.2_Salmonella_enterica_subsp._enterica_serovar_Typhimurium_str._LT2__complete_genome__2395001..2396000_	gi|1048349070|pdb|5HAF|A Chain A, Structure Of Salmonella Enterica Effector Protein Ssel >gi|1048349071|pdb|5HAF|B Chain B, Structure Of Salmonella Enterica Effector Protein Ssel
lcl|4428916586000|lcl|GCA_000006945_2_ASM694v2_genomic_fna|AE006468.2_Salmonella_enterica_subsp._enterica_serovar_Typhimurium_str._LT2__complete_genome__2467001..2468000_	gi|599880375|gb|EYH93551.1| putative amino acid permease, partial [Salmonella enterica subsp. enterica serovar Heidelberg str. N189]
lcl|4428916588000|lcl|GCA_000006945_2_ASM694v2_genomic_fna|AE006468.2_Salmonella_enterica_subsp._enterica_serovar_Typhimurium_str._LT2__complete_genome__2473001..2474000_	gi|982506894|gb|KWR46556.1| PAS domain S-box protein, partial [Salmonella enterica subsp. enterica serovar Tennessee]
lcl|4428916593000|lcl|GCA_000006945_2_ASM694v2_genomic_fna|AE006468.2_Salmonella_enterica_subsp._enterica_serovar_Typhimurium_str._LT2__complete_genome__2488001..2489000_	gi|930170443|ref|WP_054173868.1| CAAX protease family protein [Salmonella enterica] >gi|929569302|gb|KPE59831.1| membrane protein [Salmonella enterica subsp. enterica serovar Typhimurium]
lcl|4428916602000|lcl|GCA_000006945_2_ASM694v2_genomic_fna|AE006468.2_Salmonella_enterica_subsp._enterica_serovar_Typhimurium_str._LT2__complete_genome__2515001..2516000_	gi|435206141|gb|ELN89691.1| lipid A biosynthesis palmitoleoyl acyltransferase, partial [Salmonella enterica subsp. enterica serovar Enteritidis str. 13183-1]
lcl|4428916640000|lcl|GCA_000006945_2_ASM694v2_genomic_fna|AE006468.2_Salmonella_enterica_subsp._enterica_serovar_Typhimurium_str._LT2__complete_genome__2629001..2630000_	gi|1130352343|ref|WP_075575329.1| fibronectin-binding autotransporter adhesin ShdA, partial [Salmonella enterica]
lcl|4428916646000|lcl|GCA_000006945_2_ASM694v2_genomic_fna|AE006468.2_Salmonella_enterica_subsp._enterica_serovar_Typhimurium_str._LT2__complete_genome__2647001..2648000_	gi|781293562|gb|KJT98352.1| outer membrane protein RatA, partial [Salmonella enterica subsp. enterica serovar Heidelberg str. 79-0480]
lcl|4428916655000|lcl|GCA_000006945_2_ASM694v2_genomic_fna|AE006468.2_Salmonella_enterica_subsp._enterica_serovar_Typhimurium_str._LT2__complete_genome__2674001..2675000_	gi|498748808|ref|WP_010835982.1| DUF5066 domain-containing protein [Salmonella enterica] >gi|484836265|emb|CCR56029.1| putative cytoplasmic protein [Salmonella enterica subsp. enterica serovar Agona str. 60.O.08]
lcl|4428916736000|lcl|GCA_000006945_2_ASM694v2_genomic_fna|AE006468.2_Salmonella_enterica_subsp._enterica_serovar_Typhimurium_str._LT2__complete_genome__2917001..2918000_	gi|1004989401|gb|KYD94397.1| glycosyl transferase, partial [Salmonella enterica subsp. enterica serovar Typhimurium]
lcl|4428916737000|lcl|GCA_000006945_2_ASM694v2_genomic_fna|AE006468.2_Salmonella_enterica_subsp._enterica_serovar_Typhimurium_str._LT2__complete_genome__2920001..2921000_	gi|564575259|gb|ETC71039.1| multidrug ABC transporter ATPase [Salmonella enterica subsp. enterica serovar Typhimurium var. Copenhagen str. 0084]
lcl|4428916738000|lcl|GCA_000006945_2_ASM694v2_genomic_fna|AE006468.2_Salmonella_enterica_subsp._enterica_serovar_Typhimurium_str._LT2__complete_genome__2923001..2924000_	gi|901312920|emb|CQJ75915.1| IroE [Salmonella enterica subsp. enterica serovar Typhimurium str. DT104]
lcl|4428916739000|lcl|GCA_000006945_2_ASM694v2_genomic_fna|AE006468.2_Salmonella_enterica_subsp._enterica_serovar_Typhimurium_str._LT2__complete_genome__2926001..2927000_	gi|928086880|gb|ALE63249.1| hypothetical protein SE15cs_02859 [Salmonella enterica subsp. enterica serovar Typhimurium]
lcl|4428916740000|lcl|GCA_000006945_2_ASM694v2_genomic_fna|AE006468.2_Salmonella_enterica_subsp._enterica_serovar_Typhimurium_str._LT2__complete_genome__2929001..2930000_	gi|893305804|emb|CNT89901.1| Mig-14 [Salmonella enterica subsp. enterica serovar Bovismorbificans]
lcl|4428916747000|lcl|GCA_000006945_2_ASM694v2_genomic_fna|AE006468.2_Salmonella_enterica_subsp._enterica_serovar_Typhimurium_str._LT2__complete_genome__2950001..2951000_	gi|447061203|ref|WP_001138459.1| DNA-binding transcriptional regulator [Salmonella enterica] >gi|16766114|ref|NP_461729.1| DNA-binding transcriptional regulator [Salmonella enterica subsp. enterica serovar Typhimurium str. LT2] >gi|16421352|gb|AAL21688.1| putative gntR family regulatory protein [Salmonella enterica subsp. enterica serovar Typhimurium str. LT2] >gi|205329323|gb|EDZ16087.1| transcr…
lcl|4428916760000|lcl|GCA_000006945_2_ASM694v2_genomic_fna|AE006468.2_Salmonella_enterica_subsp._enterica_serovar_Typhimurium_str._LT2__complete_genome__2989001..2990000_	gi|555234688|ref|WP_023221373.1| carbamoyltransferase HypF [Salmonella enterica] >gi|554206736|gb|ESG44969.1| hydrogenase maturation protein [Salmonella enterica subsp. enterica serovar Muenchen str. baa1674]
lcl|4428916767000|lcl|GCA_000006945_2_ASM694v2_genomic_fna|AE006468.2_Salmonella_enterica_subsp._enterica_serovar_Typhimurium_str._LT2__complete_genome__3010001..3011000_	gi|553482900|gb|ESC06981.1| secreted effector protein [Salmonella enterica subsp. enterica serovar Senftenberg str. 423984-1]
lcl|4428916768000|lcl|GCA_000006945_2_ASM694v2_genomic_fna|AE006468.2_Salmonella_enterica_subsp._enterica_serovar_Typhimurium_str._LT2__complete_genome__3013001..3014000_	gi|514608155|gb|EPI67862.1| hypothetical protein A673_03130 [Salmonella enterica subsp. enterica serovar Enteritidis str. 2009K0958] >gi|514614300|gb|EPI73991.1| hypothetical protein A672_01575 [Salmonella enterica subsp. enterica serovar Enteritidis str. 08-1080] >gi|514624016|gb|EPI83289.1| hypothetical protein A676_02026 [Salmonella enterica subsp. enterica serovar Enteritidis str. 2010K-0262]…
lcl|4428916770000|lcl|GCA_000006945_2_ASM694v2_genomic_fna|AE006468.2_Salmonella_enterica_subsp._enterica_serovar_Typhimurium_str._LT2__complete_genome__3019001..3020000_	gi|435338960|gb|ELP08051.1| hypothetical protein SEEE5646_03829, partial [Salmonella enterica subsp. enterica serovar Enteritidis str. 50-5646]
lcl|4428916772000|lcl|GCA_000006945_2_ASM694v2_genomic_fna|AE006468.2_Salmonella_enterica_subsp._enterica_serovar_Typhimurium_str._LT2__complete_genome__3025001..3026000_	gi|1125863541|gb|APQ81844.1| Type III secretion injected virulence protein (YopE) [Salmonella enterica subsp. enterica serovar Typhimurium]
lcl|4428916807000|lcl|GCA_000006945_2_ASM694v2_genomic_fna|AE006468.2_Salmonella_enterica_subsp._enterica_serovar_Typhimurium_str._LT2__complete_genome__3130001..3131000_	gi|353567677|gb|EHC32815.1| L-fuculokinase, partial [Salmonella enterica subsp. enterica serovar Adelaide str. A4-669]
lcl|4428916827000|lcl|GCA_000006945_2_ASM694v2_genomic_fna|AE006468.2_Salmonella_enterica_subsp._enterica_serovar_Typhimurium_str._LT2__complete_genome__3190001..3191000_	gi|835674533|ref|WP_047609456.1| fimbrial protein [Salmonella enterica] >gi|677913232|gb|KFU24936.1| fimbrial protein [Salmonella enterica subsp. enterica serovar Bareilly str. CFSAN000193]
lcl|4428916828000|lcl|GCA_000006945_2_ASM694v2_genomic_fna|AE006468.2_Salmonella_enterica_subsp._enterica_serovar_Typhimurium_str._LT2__complete_genome__3193001..3194000_	gi|353568710|gb|EHC33527.1| Virulence-related outer membrane protein [Salmonella enterica subsp. enterica serovar Alachua str. R6-377]
lcl|4428916839000|lcl|GCA_000006945_2_ASM694v2_genomic_fna|AE006468.2_Salmonella_enterica_subsp._enterica_serovar_Typhimurium_str._LT2__complete_genome__3226001..3227000_	gi|353605679|gb|EHC60122.1| Chromosome initiation inhibitor [Salmonella enterica subsp. enterica serovar Johannesburg str. S5-703]
lcl|4428916840000|lcl|GCA_000006945_2_ASM694v2_genomic_fna|AE006468.2_Salmonella_enterica_subsp._enterica_serovar_Typhimurium_str._LT2__complete_genome__3229001..3230000_	gi|685253387|ref|WP_031613177.1| class II fructose-bisphosphate aldolase, partial [Salmonella enterica] >gi|599953344|gb|EYI63163.1| fructose-bisphosphate aldolase, partial [Salmonella enterica subsp. enterica serovar Heidelberg str. N20134]
lcl|4428916842000|lcl|GCA_000006945_2_ASM694v2_genomic_fna|AE006468.2_Salmonella_enterica_subsp._enterica_serovar_Typhimurium_str._LT2__complete_genome__3235001..3236000_	gi|446289906|ref|WP_000367761.1| cobalt ABC transporter ATP-binding protein [Salmonella enterica] >gi|312914096|dbj|BAJ38070.1| hypothetical protein STMDT12_C31270 [Salmonella enterica subsp. enterica serovar Typhimurium str. T000240] >gi|363556855|gb|EHL41068.1| hypothetical protein SEEM010_04555 [Salmonella enterica subsp. enterica serovar Montevideo str. LQC 10] >gi|363558462|gb|EHL42653.1| hy…
lcl|4428916856000|lcl|GCA_000006945_2_ASM694v2_genomic_fna|AE006468.2_Salmonella_enterica_subsp._enterica_serovar_Typhimurium_str._LT2__complete_genome__3277001..3278000_	gi|582972521|ref|WP_024144323.1| 4-hydroxybutyrate CoA-transferase [Salmonella enterica] >gi|846516480|gb|KMJ82604.1| 4-hydroxybutyrate CoA-transferase [Salmonella enterica subsp. enterica serovar Typhimurium] >gi|929632749|gb|KPF22125.1| 4-hydroxybutyrate CoA-transferase [Salmonella enterica subsp. enterica serovar Typhimurium] >gi|951616307|gb|KRT24623.1| 4-hydroxybutyrate CoA-transferase [Salm…
lcl|4428916857000|lcl|GCA_000006945_2_ASM694v2_genomic_fna|AE006468.2_Salmonella_enterica_subsp._enterica_serovar_Typhimurium_str._LT2__complete_genome__3280001..3281000_	gi|781253371|gb|KJT61205.1| putative LysR family transcriptional regulator, partial [Salmonella enterica subsp. enterica serovar Heidelberg str. RI-11-013343]
lcl|4428916859000|lcl|GCA_000006945_2_ASM694v2_genomic_fna|AE006468.2_Salmonella_enterica_subsp._enterica_serovar_Typhimurium_str._LT2__complete_genome__3286001..3287000_	gi|353568135|gb|EHC33122.1| Putative amino acid transporter [Salmonella enterica subsp. enterica serovar Alachua str. R6-377]
lcl|4428916860000|lcl|GCA_000006945_2_ASM694v2_genomic_fna|AE006468.2_Salmonella_enterica_subsp._enterica_serovar_Typhimurium_str._LT2__complete_genome__3289001..3290000_	gi|901520700|emb|CQD97697.1| phenylacetaldehyde dehydrogenase [Salmonella enterica subsp. enterica serovar Typhimurium str. DT104]
lcl|4428916877000|lcl|GCA_000006945_2_ASM694v2_genomic_fna|AE006468.2_Salmonella_enterica_subsp._enterica_serovar_Typhimurium_str._LT2__complete_genome__3340001..3341000_	gi|446654206|ref|WP_000731552.1| outer membrane protein [Salmonella enterica] >gi|16761952|ref|NP_457569.1| hypothetical protein STY3353 [Salmonella enterica subsp. enterica serovar Typhi str. CT18] >gi|16766476|ref|NP_462091.1| TIGR00156 family protein [Salmonella enterica subsp. enterica serovar Typhimurium str. LT2] >gi|25325125|pir||AH0888 probable exported protein [imported] - Salmonella ent…
lcl|4428916895000|lcl|GCA_000006945_2_ASM694v2_genomic_fna|AE006468.2_Salmonella_enterica_subsp._enterica_serovar_Typhimurium_str._LT2__complete_genome__3394001..3395000_	gi|435208277|gb|ELN91692.1| serine/threonine transporter SstT [Salmonella enterica subsp. enterica serovar Enteritidis str. 22558] >gi|564579055|gb|ETC74234.1| serine/threonine transporter [Salmonella enterica subsp. enterica serovar Cerro str. 5569]
lcl|4428916939000|lcl|GCA_000006945_2_ASM694v2_genomic_fna|AE006468.2_Salmonella_enterica_subsp._enterica_serovar_Typhimurium_str._LT2__complete_genome__3526001..3527000_	gi|446646430|ref|WP_000723776.1| GntR family transcriptional regulator [Salmonella enterica] >gi|16766653|ref|NP_462268.1| GntR family transcriptional regulator [Salmonella enterica subsp. enterica serovar Typhimurium str. LT2] >gi|16421917|gb|AAL22227.1| putative gntR family regulatory protein [Salmonella enterica subsp. enterica serovar Typhimurium str. LT2] >gi|29139241|gb|AAO70808.1| possible…
lcl|4428916989000|lcl|GCA_000006945_2_ASM694v2_genomic_fna|AE006468.2_Salmonella_enterica_subsp._enterica_serovar_Typhimurium_str._LT2__complete_genome__3676001..3677000_	gi|677796185|gb|KFT14503.1| maltose phosphorylase, partial [Salmonella enterica subsp. enterica serovar Bareilly str. CFSAN000227]
lcl|4428917033000|lcl|GCA_000006945_2_ASM694v2_genomic_fna|AE006468.2_Salmonella_enterica_subsp._enterica_serovar_Typhimurium_str._LT2__complete_genome__3808001..3809000_	gi|893260358|emb|CNT81117.1| Uncharacterised protein [Salmonella enterica subsp. enterica serovar Bovismorbificans]
lcl|4428917050000|lcl|GCA_000006945_2_ASM694v2_genomic_fna|AE006468.2_Salmonella_enterica_subsp._enterica_serovar_Typhimurium_str._LT2__complete_genome__3859001..3860000_	gi|554954892|ref|WP_023200291.1| L-dehydroascorbate transporter large permease subunit, partial [Salmonella enterica] >gi|554088057|gb|ESF30313.1| L-dehydroascorbate transporter large permease subunit, partial [Salmonella enterica subsp. enterica serovar Tallahassee str. 0012]
lcl|4428917052000|lcl|GCA_000006945_2_ASM694v2_genomic_fna|AE006468.2_Salmonella_enterica_subsp._enterica_serovar_Typhimurium_str._LT2__complete_genome__3865001..3866000_	gi|764052939|gb|AJQ71712.1| YisR [Salmonella enterica subsp. enterica serovar Newport str. USDA-ARS-USMARC-1927]
lcl|4428917057000|lcl|GCA_000006945_2_ASM694v2_genomic_fna|AE006468.2_Salmonella_enterica_subsp._enterica_serovar_Typhimurium_str._LT2__complete_genome__3880001..3881000_	gi|353565081|gb|EHC30969.1| Putative lipoprotein, partial [Salmonella enterica subsp. enterica serovar Alachua str. R6-377]
lcl|4428917058000|lcl|GCA_000006945_2_ASM694v2_genomic_fna|AE006468.2_Salmonella_enterica_subsp._enterica_serovar_Typhimurium_str._LT2__complete_genome__3883001..3884000_	gi|911137463|gb|KNK05654.1| hypothetical protein AEU28_01830, partial [Salmonella enterica subsp. enterica serovar Typhimurium var. 5-] >gi|919646442|gb|KOH93607.1| hypothetical protein AEU20_07135, partial [Salmonella enterica subsp. enterica serovar I 4,12:i:-]
lcl|4428917086000|lcl|GCA_000006945_2_ASM694v2_genomic_fna|AE006468.2_Salmonella_enterica_subsp._enterica_serovar_Typhimurium_str._LT2__complete_genome__3967001..3968000_	gi|781219642|gb|KJT31329.1| hypothetical protein SEEH3101_20879, partial [Salmonella enterica subsp. enterica serovar Heidelberg str. 607310-1]
lcl|4428917100000|lcl|GCA_000006945_2_ASM694v2_genomic_fna|AE006468.2_Salmonella_enterica_subsp._enterica_serovar_Typhimurium_str._LT2__complete_genome__4009001..4010000_	gi|660592725|gb|AIE07788.1| 16 kDa heat shock protein B [Salmonella enterica subsp. enterica serovar Typhimurium]
lcl|4428917109000|lcl|GCA_000006945_2_ASM694v2_genomic_fna|AE006468.2_Salmonella_enterica_subsp._enterica_serovar_Typhimurium_str._LT2__complete_genome__4036001..4037000_	gi|929635483|gb|KPF24770.1| membrane protein, partial [Salmonella enterica subsp. enterica serovar Typhimurium]
lcl|4428917115000|lcl|GCA_000006945_2_ASM694v2_genomic_fna|AE006468.2_Salmonella_enterica_subsp._enterica_serovar_Typhimurium_str._LT2__complete_genome__4054001..4055000_	gi|740653037|ref|WP_038438345.1| multidrug transporter subunit MdtL [Salmonella enterica] >gi|603132163|gb|AHQ35493.1| multidrug transporter [Salmonella enterica subsp. enterica serovar Enteritidis str. EC20120916]
lcl|4428917119000|lcl|GCA_000006945_2_ASM694v2_genomic_fna|AE006468.2_Salmonella_enterica_subsp._enterica_serovar_Typhimurium_str._LT2__complete_genome__4066001..4067000_	gi|487390031|ref|WP_001661498.1| shikimate 5-dehydrogenase [Salmonella enterica] >gi|353658070|gb|EHC98360.1| Shikimate 5-dehydrogenase AroDI gamma [Salmonella enterica subsp. enterica serovar Wandsworth str. A4-580] >gi|459481116|gb|EMG75602.1| shikimate 5-dehydrogenase [Salmonella enterica subsp. enterica serovar Newport str. JS09102] >gi|554446505|gb|ESJ68320.1| shikimate 5-dehydrogenase [Salm…
lcl|4428917121000|lcl|GCA_000006945_2_ASM694v2_genomic_fna|AE006468.2_Salmonella_enterica_subsp._enterica_serovar_Typhimurium_str._LT2__complete_genome__4072001..4073000_	gi|900948785|emb|CQC07721.1| UDP-N-acetylglucosamine pyrophosphorylase [Salmonella enterica subsp. enterica serovar Typhimurium str. DT104]
lcl|4428917159000|lcl|GCA_000006945_2_ASM694v2_genomic_fna|AE006468.2_Salmonella_enterica_subsp._enterica_serovar_Typhimurium_str._LT2__complete_genome__4186001..4187000_	gi|554403312|gb|ESJ33210.1| arylsulfotransferase, partial [Salmonella enterica subsp. enterica serovar Eastbourne str. CFSAN001084]
lcl|4428917180000|lcl|GCA_000006945_2_ASM694v2_genomic_fna|AE006468.2_Salmonella_enterica_subsp._enterica_serovar_Typhimurium_str._LT2__complete_genome__4249001..4250000_	gi|555239916|ref|WP_023224802.1| putative inner membrane lipoprotein [Salmonella enterica] >gi|554236601|gb|ESG73754.1| putative inner membrane lipoprotein [Salmonella enterica subsp. enterica serovar Kentucky str. ATCC 9263] >gi|912335832|gb|KNW20344.1| hypothetical protein AEX15_19610 [Salmonella enterica subsp. enterica serovar Kentucky] >gi|967576048|gb|KTM24857.1| membrane protein [Salmonell…
lcl|4428917191000|lcl|GCA_000006945_2_ASM694v2_genomic_fna|AE006468.2_Salmonella_enterica_subsp._enterica_serovar_Typhimurium_str._LT2__complete_genome__4282001..4283000_	gi|599929555|gb|EYI40185.1| transcriptional regulator LsrR [Salmonella enterica subsp. enterica serovar Heidelberg str. 41576]
lcl|4428917192000|lcl|GCA_000006945_2_ASM694v2_genomic_fna|AE006468.2_Salmonella_enterica_subsp._enterica_serovar_Typhimurium_str._LT2__complete_genome__4285001..4286000_	gi|817650998|ref|WP_046617297.1| autoinducer 2 ABC transporter permease LsrC [Salmonella enterica] >gi|815549652|emb|CEC59101.1| putative ABC transporter permease protein [Salmonella enterica subsp. enterica serovar Paratyphi A]
lcl|4428917193000|lcl|GCA_000006945_2_ASM694v2_genomic_fna|AE006468.2_Salmonella_enterica_subsp._enterica_serovar_Typhimurium_str._LT2__complete_genome__4288001..4289000_	gi|446696801|ref|WP_000774147.1| aldolase [Salmonella enterica] >gi|16767344|ref|NP_462959.1| autoinducer 2 aldolase [Salmonella enterica subsp. enterica serovar Typhimurium str. LT2] >gi|75505431|sp|Q57HD9.1|LSRF_SALCH RecName: Full=3-hydroxy-5-phosphonooxypentane-2,4-dione thiolase >gi|81521048|sp|Q8ZKQ0.1|LSRF_SALTY RecName: Full=3-hydroxy-5-phosphonooxypentane-2,4-dione thiolase >gi|16422644|…
lcl|4428917199000|lcl|GCA_000006945_2_ASM694v2_genomic_fna|AE006468.2_Salmonella_enterica_subsp._enterica_serovar_Typhimurium_str._LT2__complete_genome__4306001..4307000_	gi|554043061|gb|ESE88763.1| hypothetical protein SEEW9607_23480 [Salmonella enterica subsp. enterica serovar Worthington str. ATCC 9607]
lcl|4428917216000|lcl|GCA_000006945_2_ASM694v2_genomic_fna|AE006468.2_Salmonella_enterica_subsp._enterica_serovar_Typhimurium_str._LT2__complete_genome__4357001..4358000_	gi|326625853|gb|EGE32198.1| UDP-N-acetylenolpyruvoylglucosamine reductase [Salmonella enterica subsp. enterica serovar Dublin str. SD3246]
lcl|4428917235000|lcl|GCA_000006945_2_ASM694v2_genomic_fna|AE006468.2_Salmonella_enterica_subsp._enterica_serovar_Typhimurium_str._LT2__complete_genome__4414001..4415000_	gi|446343937|ref|WP_000421792.1| peptidase E [Salmonella enterica] >gi|16767440|ref|NP_463055.1| dipeptidase E [Salmonella enterica subsp. enterica serovar Typhimurium str. LT2] >gi|548473|sp|P36936.1|PEPE_SALTY RecName: Full=Peptidase E; AltName: Full=Alpha-aspartyl dipeptidase; AltName: Full=Asp-specific dipeptidase; AltName: Full=Dipeptidase E >gi|13096714|pdb|1FY2|A Chain A, Aspartyl Dipeptid…
lcl|4428917256000|lcl|GCA_000006945_2_ASM694v2_genomic_fna|AE006468.2_Salmonella_enterica_subsp._enterica_serovar_Typhimurium_str._LT2__complete_genome__4477001..4478000_	gi|353612328|gb|EHC64728.1| hypothetical protein LTSEMIS_5532 [Salmonella enterica subsp. enterica serovar Mississippi str. A4-633]
lcl|4428917264000|lcl|GCA_000006945_2_ASM694v2_genomic_fna|AE006468.2_Salmonella_enterica_subsp._enterica_serovar_Typhimurium_str._LT2__complete_genome__4501001..4502000_	gi|660593167|gb|AIE08230.1| YjcB protein [Salmonella enterica subsp. enterica serovar Typhimurium]
lcl|4428917271000|lcl|GCA_000006945_2_ASM694v2_genomic_fna|AE006468.2_Salmonella_enterica_subsp._enterica_serovar_Typhimurium_str._LT2__complete_genome__4522001..4523000_	gi|781251853|gb|KJT59862.1| formate-dependent nitrite reductase complex subunit NrfG [Salmonella enterica subsp. enterica serovar Heidelberg str. RI-11-014588]
